# Supplementary material for: Ethyl 5-(4-amino­phen­yl)isoxazole-3-carboxyl­ate
Source: Acta Crystallogr Sect E Struct Rep Online. 2012 Mar 17;68(Pt 4):o1111. doi: 10.1107/S1600536812010653 (PMC3344059; doi:10.1107/S1600536812010653)
Supplement: Supplementary file 1 [file e-68-o1111-sup1.cif]

##############################################################################
#                                                                            #
# This CIF contains the data in a paper accepted for publication in          #
# Acta Crystallographica Section E. It conforms to the requirements of       #
# Notes for Authors for Acta Crystallographica Section E, and has been       #
# peer reviewed under the auspices of the IUCr Commission on Journals.       #
#                                                                            #
# Full details of the Crystallographic Information File format               #
# are given in the paper "The Crystallographic Information File (CIF):       #
# a New Standard Archive File for Crystallography" by S. R. Hall, F. H.      #
# Allen and I. D. Brown [Acta Cryst. (1991), A47, 655-685].                  #
#                                                                            #
# The current version of the core CIF dictionary is obtainable from          #
# ftp://ftp.iucr.org/pub/cif_core.dic.                                       #
#                                                                            #
# Software is freely available for graphical display of the structure(s)     #
# in this CIF. For information consult the CIF software page                 #
# http://www.iucr.org/resources/cif/software.                                #
#                                                                            #
# This file may be used for bona fide research purposes within the           #
# scientific community so long as proper attribution is given to the journal # 
# article from which it was obtained.                                        #
#                                                                            #
##############################################################################
data_I
_audit_creation_method     SHELXL-97
_chemical_name_systematic
;
Ethyl 5-(4-aminophenyl)isoxazole-3-carboxylate
;
_chemical_name_common     ?
_chemical_formula_moiety     'C12 H12 N2 O3'
_chemical_formula_sum     'C12 H12 N2 O3'
_chemical_formula_iupac     'C12 H12 N2 O3'
_chemical_formula_weight     232.24
_chemical_melting_point     ?
_symmetry_cell_setting     triclinic
_symmetry_space_group_name_H-M     'P -1'
_symmetry_space_group_name_Hall     '-P 1'
loop_
    _symmetry_equiv_pos_as_xyz
    'x, y, z'
    '-x, -y, -z'
_cell_length_a     7.591(2)
_cell_length_b     11.303(4)
_cell_length_c     13.818(4)
_cell_angle_alpha     88.155(4)
_cell_angle_beta     87.008(4)
_cell_angle_gamma     86.233(4)
_cell_volume     1181.0(6)
_cell_formula_units_Z     4
_cell_measurement_reflns_used     1005
_cell_measurement_theta_min     3.005
_cell_measurement_theta_max     24.533
_cell_measurement_temperature     293(2)
_exptl_crystal_description     block
_exptl_crystal_colour     yellow
_exptl_crystal_size_max     0.15
_exptl_crystal_size_mid     0.09
_exptl_crystal_size_min     0.08
_exptl_crystal_density_diffrn     1.306
_exptl_crystal_density_meas     ?
_exptl_crystal_density_method     'not measured'
_exptl_crystal_F_000     488
_exptl_absorpt_coefficient_mu     0.096
_exptl_absorpt_correction_type     multi-scan
_exptl_absorpt_process_details     '(SADABS; Bruker, 1999)'
_exptl_absorpt_correction_T_min     0.9858
_exptl_absorpt_correction_T_max     0.9924
_exptl_special_details     ?
_diffrn_ambient_temperature     293(2)
_diffrn_radiation_type     MoK\a
_diffrn_radiation_wavelength     0.71073
_diffrn_radiation_source     'fine-focus sealed tube'
_diffrn_radiation_monochromator     graphite
_diffrn_measurement_device_type     'Bruker SMART CCD area-detector'
_diffrn_measurement_method     'phi and omega scans'
_diffrn_detector_area_resol_mean     ?
_diffrn_reflns_number     4901
_diffrn_reflns_av_R_equivalents     0.0218
_diffrn_reflns_av_sigmaI/netI     0.0359
_diffrn_reflns_theta_min     1.48
_diffrn_reflns_theta_max     25.01
_diffrn_reflns_theta_full     25.01
_diffrn_measured_fraction_theta_max     0.981
_diffrn_measured_fraction_theta_full     0.981
_diffrn_reflns_limit_h_min     -9
_diffrn_reflns_limit_h_max     8
_diffrn_reflns_limit_k_min     -12
_diffrn_reflns_limit_k_max     13
_diffrn_reflns_limit_l_min     -14
_diffrn_reflns_limit_l_max     16
_diffrn_standards_number     ?
_diffrn_standards_interval_count     ?
_diffrn_standards_interval_time     ?
_diffrn_standards_decay_%     ?
_refine_special_details
;
Refinement of <i>F</i>^2^ against ALL reflections. The weighted <i>R</i>-factor
<i>wR</i> and goodness of fit <i>S</i> are based on <i>F</i>^2^, conventional
<i>R</i>-factors <i>R</i> are based on <i>F</i>, with <i>F</i> set to zero for
negative <i>F</i>^2^. The threshold expression of <i>F</i>^2^ >
\s(<i>F</i>^2^) is used only for calculating <i>R</i>-factors(gt) <i>etc</i>.
and is not relevant to the choice of reflections for refinement.
<i>R</i>-factors based on <i>F</i>^2^ are statistically about twice as large
as those based on <i>F</i>, and <i>R</i>- factors based on ALL data will be
even larger.
;
_reflns_number_total     4074
_reflns_number_gt     2636
_reflns_threshold_expression     I>2sigma(I)
_refine_ls_structure_factor_coef     Fsqd
_refine_ls_matrix_type     full
_refine_ls_R_factor_all     0.0705
_refine_ls_R_factor_gt     0.0435
_refine_ls_wR_factor_gt     0.1078
_refine_ls_wR_factor_ref     0.1220
_refine_ls_goodness_of_fit_ref     0.975
_refine_ls_restrained_S_all     0.975
_refine_ls_number_reflns     4074
_refine_ls_number_parameters     308
_refine_ls_number_restraints     0
_refine_ls_hydrogen_treatment     constr
_refine_ls_weighting_scheme     calc
_refine_ls_weighting_details
                 'calc w=1/[\s^2^(Fo^2^)+(0.0658P)^2^] where P=(Fo^2^+2Fc^2^)/3'
_atom_sites_solution_hydrogens     geom
_atom_sites_solution_primary     direct
_atom_sites_solution_secondary     difmap
_refine_ls_shift/su_max     0.001
_refine_ls_shift/su_mean     0.000
_refine_diff_density_max     0.184
_refine_diff_density_min     -0.198
_refine_ls_extinction_method     'SHELXL97 (Sheldrick, 2008)'
_refine_ls_extinction_coef     0.0095(16)
_refine_ls_extinction_expression
                                  'Fc^*^=kFc[1+0.001xFc^2^\l^3^/sin(2\q)]^-1/4^'
loop_
    _atom_type_symbol
    _atom_type_description
    _atom_type_scat_dispersion_real
    _atom_type_scat_dispersion_imag
    _atom_type_scat_source
    'C' 'C' 0.0033 0.0016
                         'International Tables Vol C Tables 4.2.6.8 and 6.1.1.4'
    'H' 'H' 0.0000 0.0000
                         'International Tables Vol C Tables 4.2.6.8 and 6.1.1.4'
    'N' 'N' 0.0061 0.0033
                         'International Tables Vol C Tables 4.2.6.8 and 6.1.1.4'
    'O' 'O' 0.0106 0.0060
                         'International Tables Vol C Tables 4.2.6.8 and 6.1.1.4'
_computing_data_collection     'SMART (Bruker, 1999)'
_computing_cell_refinement     'SAINT (Bruker, 1999)'
_computing_data_reduction     'SAINT (Bruker, 1999)'
_computing_structure_solution     'SHELXS97 (Sheldrick, 2008)'
_computing_structure_refinement     'SHELXL97 (Sheldrick, 2008)'
_computing_molecular_graphics     'SHELXTL (Sheldrick, 2008)'
_computing_publication_material     'SHELXL97 (Sheldrick, 2008)'
loop_
    _atom_site_type_symbol
    _atom_site_label
    _atom_site_fract_x
    _atom_site_fract_y
    _atom_site_fract_z
    _atom_site_U_iso_or_equiv
    _atom_site_adp_type
    _atom_site_calc_flag
    _atom_site_refinement_flags
    _atom_site_occupancy
    _atom_site_symmetry_multiplicity
    _atom_site_disorder_assembly
    _atom_site_disorder_group
    N N1 0.5335(2) -0.04171(15) 0.21800(13) 0.0772(6) Uani d . 1 1 . .
    H H1A 0.5476 -0.1051 0.1850 0.093 Uiso calc R 1 1 . .
    H H1B 0.4906 -0.0450 0.2768 0.093 Uiso calc R 1 1 . .
    N N2 0.8174(2) 0.50932(15) -0.07787(12) 0.0667(5) Uani d . 1 1 . .
    O O1 0.7833(2) 0.39375(12) -0.04673(10) 0.0676(4) Uani d . 1 1 . .
    O O2 0.85208(17) 0.74084(11) -0.09551(9) 0.0599(4) Uani d . 1 1 . .
    O O3 0.7322(2) 0.76842(12) 0.05446(10) 0.0754(5) Uani d . 1 1 . .
    C C1 0.5794(3) 0.06453(17) 0.17699(14) 0.0546(5) Uani d . 1 1 . .
    C C2 0.6487(3) 0.07114(18) 0.08224(14) 0.0588(5) Uani d . 1 1 . .
    H H2B 0.6668 0.0021 0.0473 0.071 Uiso calc R 1 1 . .
    C C3 0.6913(3) 0.17713(17) 0.03879(14) 0.0568(5) Uani d . 1 1 . .
    H H3A 0.7380 0.1788 -0.0248 0.068 Uiso calc R 1 1 . .
    C C4 0.6653(2) 0.28223(16) 0.08896(13) 0.0487(5) Uani d . 1 1 . .
    C C5 0.5955(3) 0.27542(17) 0.18384(14) 0.0559(5) Uani d . 1 1 . .
    H H5A 0.5774 0.3444 0.2189 0.067 Uiso calc R 1 1 . .
    C C6 0.5525(3) 0.16923(18) 0.22717(14) 0.0585(5) Uani d . 1 1 . .
    H H6A 0.5050 0.1675 0.2906 0.070 Uiso calc R 1 1 . .
    C C7 0.7110(2) 0.39554(17) 0.04488(13) 0.0483(5) Uani d . 1 1 . .
    C C8 0.6983(2) 0.50841(17) 0.07360(13) 0.0517(5) Uani d . 1 1 . .
    H H8A 0.6549 0.5362 0.1334 0.062 Uiso calc R 1 1 . .
    C C9 0.7640(2) 0.57479(17) -0.00509(13) 0.0492(5) Uani d . 1 1 . .
    C C10 0.7795(3) 0.70477(18) -0.01060(14) 0.0530(5) Uani d . 1 1 . .
    C C11 0.8622(3) 0.86764(17) -0.11021(14) 0.0612(6) Uani d . 1 1 . .
    H H11A 0.9401 0.8978 -0.0647 0.073 Uiso calc R 1 1 . .
    H H11B 0.7460 0.9077 -0.1005 0.073 Uiso calc R 1 1 . .
    C C12 0.9325(3) 0.8886(2) -0.21169(16) 0.0807(7) Uani d . 1 1 . .
    H H12A 0.9406 0.9722 -0.2240 0.121 Uiso calc R 1 1 . .
    H H12B 0.8544 0.8583 -0.2560 0.121 Uiso calc R 1 1 . .
    H H12C 1.0477 0.8489 -0.2203 0.121 Uiso calc R 1 1 . .
    N N3 0.0413(3) 0.56811(15) 0.72204(13) 0.0812(6) Uani d . 1 1 . .
    H H3B 0.0532 0.6332 0.6891 0.097 Uiso calc R 1 1 . .
    H H3C -0.0011 0.5699 0.7810 0.097 Uiso calc R 1 1 . .
    N N4 0.3229(2) 0.01690(15) 0.42390(11) 0.0633(5) Uani d . 1 1 . .
    O O4 0.2962(2) 0.13256(12) 0.45691(9) 0.0659(4) Uani d . 1 1 . .
    O O5 0.33623(18) -0.21554(12) 0.40201(9) 0.0609(4) Uani d . 1 1 . .
    O O6 0.2162(2) -0.24455(13) 0.55129(10) 0.0821(5) Uani d . 1 1 . .
    C C13 0.0896(3) 0.46186(17) 0.68074(14) 0.0552(5) Uani d . 1 1 . .
    C C14 0.1581(3) 0.45657(18) 0.58602(14) 0.0600(6) Uani d . 1 1 . .
    H H14A 0.1750 0.5268 0.5508 0.072 Uiso calc R 1 1 . .
    C C15 0.2013(3) 0.35068(17) 0.54298(14) 0.0561(5) Uani d . 1 1 . .
    H H15A 0.2459 0.3504 0.4790 0.067 Uiso calc R 1 1 . .
    C C16 0.1801(2) 0.24361(16) 0.59284(13) 0.0480(5) Uani d . 1 1 . .
    C C17 0.1131(3) 0.24851(17) 0.68872(13) 0.0539(5) Uani d . 1 1 . .
    H H17A 0.0984 0.1781 0.7240 0.065 Uiso calc R 1 1 . .
    C C18 0.0685(3) 0.35428(17) 0.73236(13) 0.0554(5) Uani d . 1 1 . .
    H H18A 0.0241 0.3548 0.7964 0.066 Uiso calc R 1 1 . .
    C C19 0.2207(2) 0.13038(16) 0.54784(13) 0.0476(5) Uani d . 1 1 . .
    C C20 0.1997(3) 0.01638(16) 0.57400(13) 0.0538(5) Uani d . 1 1 . .
    H H20A 0.1517 -0.0124 0.6327 0.065 Uiso calc R 1 1 . .
    C C21 0.2648(2) -0.04958(16) 0.49515(13) 0.0478(5) Uani d . 1 1 . .
    C C22 0.2698(3) -0.18029(18) 0.48701(14) 0.0541(5) Uani d . 1 1 . .
    C C23 0.3394(3) -0.34175(17) 0.38527(15) 0.0625(6) Uani d . 1 1 . .
    H H23A 0.2214 -0.3695 0.3949 0.075 Uiso calc R 1 1 . .
    H H23B 0.4157 -0.3853 0.4301 0.075 Uiso calc R 1 1 . .
    C C24 0.4079(3) -0.3605(2) 0.28296(16) 0.0858(8) Uani d . 1 1 . .
    H H24A 0.4114 -0.4435 0.2695 0.129 Uiso calc R 1 1 . .
    H H24B 0.5248 -0.3330 0.2744 0.129 Uiso calc R 1 1 . .
    H H24C 0.3314 -0.3171 0.2393 0.129 Uiso calc R 1 1 . .
loop_
    _atom_site_aniso_label
    _atom_site_aniso_U_11
    _atom_site_aniso_U_22
    _atom_site_aniso_U_33
    _atom_site_aniso_U_12
    _atom_site_aniso_U_13
    _atom_site_aniso_U_23
    N1 0.1088(16) 0.0514(11) 0.0701(12) -0.0117(10) 0.0120(11) 0.0054(9)
    N2 0.0963(14) 0.0488(11) 0.0533(10) -0.0078(9) 0.0149(9) 0.0033(8)
    O1 0.0967(12) 0.0534(9) 0.0509(8) -0.0076(7) 0.0199(7) -0.0033(6)
    O2 0.0678(10) 0.0536(9) 0.0568(8) -0.0068(7) 0.0106(7) 0.0064(6)
    O3 0.1151(13) 0.0534(9) 0.0553(9) -0.0011(8) 0.0141(9) -0.0025(7)
    C1 0.0528(13) 0.0533(13) 0.0576(12) -0.0051(9) -0.0034(10) 0.0033(10)
    C2 0.0649(14) 0.0523(13) 0.0592(13) -0.0035(10) 0.0018(10) -0.0088(10)
    C3 0.0693(15) 0.0539(13) 0.0465(11) -0.0036(10) 0.0044(10) -0.0044(9)
    C4 0.0496(12) 0.0488(12) 0.0472(11) -0.0020(9) -0.0003(9) -0.0007(9)
    C5 0.0620(14) 0.0509(12) 0.0542(12) -0.0048(10) 0.0088(10) -0.0077(9)
    C6 0.0676(14) 0.0577(13) 0.0492(11) -0.0079(10) 0.0102(10) -0.0008(10)
    C7 0.0473(12) 0.0544(13) 0.0423(10) -0.0010(9) 0.0023(8) -0.0016(9)
    C8 0.0592(13) 0.0518(13) 0.0433(11) -0.0030(9) 0.0069(9) -0.0031(9)
    C9 0.0488(12) 0.0525(12) 0.0456(11) -0.0009(9) 0.0011(9) -0.0010(9)
    C10 0.0570(13) 0.0518(12) 0.0492(12) -0.0001(9) -0.0022(10) 0.0050(10)
    C11 0.0560(13) 0.0543(13) 0.0723(14) -0.0050(10) 0.0010(11) 0.0117(10)
    C12 0.0848(18) 0.0749(16) 0.0781(16) -0.0020(13) 0.0148(13) 0.0259(12)
    N3 0.1247(18) 0.0499(12) 0.0672(12) -0.0007(11) 0.0104(11) -0.0075(9)
    N4 0.0878(13) 0.0491(11) 0.0515(10) -0.0044(9) 0.0132(9) -0.0037(8)
    O4 0.0948(11) 0.0497(9) 0.0510(8) -0.0054(7) 0.0186(7) 0.0013(6)
    O5 0.0722(10) 0.0545(9) 0.0560(9) -0.0103(7) 0.0109(7) -0.0109(6)
    O6 0.1332(15) 0.0530(9) 0.0592(9) -0.0192(9) 0.0197(9) -0.0005(7)
    C13 0.0627(14) 0.0497(12) 0.0533(12) -0.0020(10) -0.0045(10) -0.0040(9)
    C14 0.0734(15) 0.0504(13) 0.0558(12) -0.0088(10) 0.0014(11) 0.0075(10)
    C15 0.0680(14) 0.0541(13) 0.0452(11) -0.0061(10) 0.0073(10) 0.0032(9)
    C16 0.0503(12) 0.0468(12) 0.0462(11) -0.0025(9) 0.0012(9) 0.0002(9)
    C17 0.0649(14) 0.0476(12) 0.0482(11) -0.0036(9) 0.0033(10) 0.0058(9)
    C18 0.0657(14) 0.0544(13) 0.0450(11) -0.0012(10) 0.0033(9) -0.0019(9)
    C19 0.0469(12) 0.0542(12) 0.0409(10) -0.0039(9) 0.0028(8) 0.0024(9)
    C20 0.0666(14) 0.0495(12) 0.0446(11) -0.0096(10) 0.0093(10) 0.0018(9)
    C21 0.0493(12) 0.0505(12) 0.0434(11) -0.0078(9) 0.0028(9) 0.0008(9)
    C22 0.0595(13) 0.0561(13) 0.0470(12) -0.0079(10) 0.0026(10) -0.0062(10)
    C23 0.0619(14) 0.0555(14) 0.0712(14) -0.0097(10) 0.0025(11) -0.0152(10)
    C24 0.0895(19) 0.0888(18) 0.0801(17) -0.0188(14) 0.0221(14) -0.0357(14)
_geom_special_details
;
All e.s.d.'s (except the e.s.d. in the dihedral angle between two l.s. planes)
are estimated using the full covariance matrix. The cell e.s.d.'s are taken
into account individually in the estimation of e.s.d.'s in distances, angles
and torsion angles; correlations between e.s.d.'s in cell parameters are only
used when they are defined by crystal symmetry. An approximate (isotropic)
treatment of cell e.s.d.'s is used for estimating e.s.d.'s involving l.s.
planes.
;
loop_
    _geom_bond_atom_site_label_1
    _geom_bond_atom_site_label_2
    _geom_bond_site_symmetry_2
    _geom_bond_distance
    _geom_bond_publ_flag
    N1 C1 . 1.369(2) ?
    N1 H1A . 0.8600 ?
    N1 H1B . 0.8600 ?
    N2 C9 . 1.300(2) ?
    N2 O1 . 1.398(2) ?
    O1 C7 . 1.354(2) ?
    O2 C10 . 1.333(2) ?
    O2 C11 . 1.448(2) ?
    O3 C10 . 1.195(2) ?
    C1 C2 . 1.387(3) ?
    C1 C6 . 1.389(3) ?
    C2 C3 . 1.373(3) ?
    C2 H2B . 0.9300 ?
    C3 C4 . 1.392(3) ?
    C3 H3A . 0.9300 ?
    C4 C5 . 1.390(2) ?
    C4 C7 . 1.455(2) ?
    C5 C6 . 1.375(3) ?
    C5 H5A . 0.9300 ?
    C6 H6A . 0.9300 ?
    C7 C8 . 1.344(3) ?
    C8 C9 . 1.391(2) ?
    C8 H8A . 0.9300 ?
    C9 C10 . 1.481(3) ?
    C11 C12 . 1.491(3) ?
    C11 H11A . 0.9700 ?
    C11 H11B . 0.9700 ?
    C12 H12A . 0.9600 ?
    C12 H12B . 0.9600 ?
    C12 H12C . 0.9600 ?
    N3 C13 . 1.366(2) ?
    N3 H3B . 0.8600 ?
    N3 H3C . 0.8600 ?
    N4 C21 . 1.296(2) ?
    N4 O4 . 1.397(2) ?
    O4 C19 . 1.354(2) ?
    O5 C22 . 1.317(2) ?
    O5 C23 . 1.451(2) ?
    O6 C22 . 1.201(2) ?
    C13 C14 . 1.384(3) ?
    C13 C18 . 1.404(3) ?
    C14 C15 . 1.367(3) ?
    C14 H14A . 0.9300 ?
    C15 C16 . 1.388(3) ?
    C15 H15A . 0.9300 ?
    C16 C17 . 1.396(2) ?
    C16 C19 . 1.449(3) ?
    C17 C18 . 1.371(3) ?
    C17 H17A . 0.9300 ?
    C18 H18A . 0.9300 ?
    C19 C20 . 1.344(2) ?
    C20 C21 . 1.391(2) ?
    C20 H20A . 0.9300 ?
    C21 C22 . 1.483(3) ?
    C23 C24 . 1.497(3) ?
    C23 H23A . 0.9700 ?
    C23 H23B . 0.9700 ?
    C24 H24A . 0.9600 ?
    C24 H24B . 0.9600 ?
    C24 H24C . 0.9600 ?
loop_
    _geom_angle_atom_site_label_1
    _geom_angle_atom_site_label_2
    _geom_angle_atom_site_label_3
    _geom_angle_site_symmetry_1
    _geom_angle_site_symmetry_3
    _geom_angle
    _geom_angle_publ_flag
    C1 N1 H1A . . 120.0 ?
    C1 N1 H1B . . 120.0 ?
    H1A N1 H1B . . 120.0 ?
    C9 N2 O1 . . 104.72(15) ?
    C7 O1 N2 . . 109.27(14) ?
    C10 O2 C11 . . 116.18(15) ?
    N1 C1 C2 . . 120.60(18) ?
    N1 C1 C6 . . 121.43(19) ?
    C2 C1 C6 . . 117.93(18) ?
    C3 C2 C1 . . 121.62(18) ?
    C3 C2 H2B . . 119.2 ?
    C1 C2 H2B . . 119.2 ?
    C2 C3 C4 . . 120.66(18) ?
    C2 C3 H3A . . 119.7 ?
    C4 C3 H3A . . 119.7 ?
    C5 C4 C3 . . 117.62(17) ?
    C5 C4 C7 . . 120.65(16) ?
    C3 C4 C7 . . 121.72(17) ?
    C6 C5 C4 . . 121.65(18) ?
    C6 C5 H5A . . 119.2 ?
    C4 C5 H5A . . 119.2 ?
    C5 C6 C1 . . 120.52(19) ?
    C5 C6 H6A . . 119.7 ?
    C1 C6 H6A . . 119.7 ?
    C8 C7 O1 . . 108.23(16) ?
    C8 C7 C4 . . 134.92(17) ?
    O1 C7 C4 . . 116.84(16) ?
    C7 C8 C9 . . 105.37(17) ?
    C7 C8 H8A . . 127.3 ?
    C9 C8 H8A . . 127.3 ?
    N2 C9 C8 . . 112.39(18) ?
    N2 C9 C10 . . 120.72(17) ?
    C8 C9 C10 . . 126.88(18) ?
    O3 C10 O2 . . 124.84(19) ?
    O3 C10 C9 . . 123.04(18) ?
    O2 C10 C9 . . 112.13(17) ?
    O2 C11 C12 . . 107.24(16) ?
    O2 C11 H11A . . 110.3 ?
    C12 C11 H11A . . 110.3 ?
    O2 C11 H11B . . 110.3 ?
    C12 C11 H11B . . 110.3 ?
    H11A C11 H11B . . 108.5 ?
    C11 C12 H12A . . 109.5 ?
    C11 C12 H12B . . 109.5 ?
    H12A C12 H12B . . 109.5 ?
    C11 C12 H12C . . 109.5 ?
    H12A C12 H12C . . 109.5 ?
    H12B C12 H12C . . 109.5 ?
    C13 N3 H3B . . 120.0 ?
    C13 N3 H3C . . 120.0 ?
    H3B N3 H3C . . 120.0 ?
    C21 N4 O4 . . 104.79(15) ?
    C19 O4 N4 . . 109.59(13) ?
    C22 O5 C23 . . 116.53(15) ?
    N3 C13 C14 . . 121.13(18) ?
    N3 C13 C18 . . 121.11(19) ?
    C14 C13 C18 . . 117.75(18) ?
    C15 C14 C13 . . 121.60(18) ?
    C15 C14 H14A . . 119.2 ?
    C13 C14 H14A . . 119.2 ?
    C14 C15 C16 . . 121.32(18) ?
    C14 C15 H15A . . 119.3 ?
    C16 C15 H15A . . 119.3 ?
    C15 C16 C17 . . 117.28(17) ?
    C15 C16 C19 . . 122.22(17) ?
    C17 C16 C19 . . 120.48(16) ?
    C18 C17 C16 . . 121.82(17) ?
    C18 C17 H17A . . 119.1 ?
    C16 C17 H17A . . 119.1 ?
    C17 C18 C13 . . 120.22(18) ?
    C17 C18 H18A . . 119.9 ?
    C13 C18 H18A . . 119.9 ?
    C20 C19 O4 . . 107.67(16) ?
    C20 C19 C16 . . 135.29(17) ?
    O4 C19 C16 . . 117.04(15) ?
    C19 C20 C21 . . 105.79(16) ?
    C19 C20 H20A . . 127.1 ?
    C21 C20 H20A . . 127.1 ?
    N4 C21 C20 . . 112.16(17) ?
    N4 C21 C22 . . 120.80(17) ?
    C20 C21 C22 . . 127.03(17) ?
    O6 C22 O5 . . 125.0(2) ?
    O6 C22 C21 . . 122.62(18) ?
    O5 C22 C21 . . 112.33(16) ?
    O5 C23 C24 . . 107.44(17) ?
    O5 C23 H23A . . 110.2 ?
    C24 C23 H23A . . 110.2 ?
    O5 C23 H23B . . 110.2 ?
    C24 C23 H23B . . 110.2 ?
    H23A C23 H23B . . 108.5 ?
    C23 C24 H24A . . 109.5 ?
    C23 C24 H24B . . 109.5 ?
    H24A C24 H24B . . 109.5 ?
    C23 C24 H24C . . 109.5 ?
    H24A C24 H24C . . 109.5 ?
    H24B C24 H24C . . 109.5 ?
loop_
    _geom_hbond_atom_site_label_D
    _geom_hbond_atom_site_label_H
    _geom_hbond_atom_site_label_A
    _geom_hbond_site_symmetry_A
    _geom_hbond_distance_DH
    _geom_hbond_distance_HA
    _geom_hbond_distance_DA
    _geom_hbond_angle_DHA
    N3 H3C N2 1_456 0.86 2.44 3.243(3) 156.6
    N3 H3B O6 1_565 0.86 2.62 3.396(2) 150.3
    N1 H1B N4 . 0.86 2.44 3.255(3) 158.8
    N1 H1A O3 1_545 0.86 2.63 3.394(3) 149.2
_iucr_refine_instructions_details
;
TITL a10517b in P-1
CELL 0.71073   7.5912  11.3031  13.8181  88.155  87.008  86.233
ZERR    4.00   0.0024   0.0036   0.0043   0.004   0.004   0.004
LATT 1
SFAC C  H  N  O
UNIT 48 48 8 12
OMIT  -3.00  50.02
L.S. 4
EXTI  0.00952
ACTA
BOND $H
FMAP 2
PLAN 4
htab
htab n1 o3_$1
htab n1 n4
htab n3 o6_$2
htab n3 n2_$3
eqiv $1 x, y-1, z
eqiv $2 x, y+1, z
eqiv $3 x-1, y, z+1
size 0.15 0.09 0.08
WGHT  0.066200  0.000000
FVAR  0.175400
TEMP 20
N1     3   0.533540 -0.041715  0.218002 11.000000  0.108840  0.051450 =
           0.070090  0.005360  0.012030 -0.011700
AFIX 93
H1A    2   0.547630 -0.105131  0.184960 11.000000 -1.200000
H1B    2   0.490644 -0.045026  0.276801 11.000000 -1.200000
AFIX 0
N2     3   0.817356  0.509320 -0.077867 11.000000  0.096300  0.048750 =
           0.053330  0.003320  0.014870 -0.007760
O1     4   0.783349  0.393755 -0.046731 11.000000  0.096670  0.053400 =
           0.050850 -0.003350  0.019870 -0.007580
O2     4   0.852083  0.740842 -0.095514 11.000000  0.067790  0.053560 =
           0.056820  0.006440  0.010550 -0.006830
O3     4   0.732172  0.768425  0.054463 11.000000  0.115120  0.053360 =
           0.055290 -0.002520  0.014070 -0.001140
C1     1   0.579407  0.064535  0.176989 11.000000  0.052840  0.053300 =
           0.057610  0.003280 -0.003360 -0.005130
C2     1   0.648726  0.071143  0.082237 11.000000  0.064880  0.052330 =
           0.059240 -0.008760  0.001850 -0.003530
AFIX 43
H2B    2   0.666805  0.002076  0.047281 11.000000 -1.200000
AFIX 0
C3     1   0.691302  0.177131  0.038791 11.000000  0.069300  0.053870 =
           0.046470 -0.004450  0.004370 -0.003600
AFIX 43
H3A    2   0.737965  0.178753 -0.024784 11.000000 -1.200000
AFIX 0
C4     1   0.665320  0.282233  0.088963 11.000000  0.049620  0.048790 =
           0.047220 -0.000720 -0.000250 -0.002000
C5     1   0.595500  0.275420  0.183843 11.000000  0.061990  0.050880 =
           0.054230 -0.007710  0.008800 -0.004840
AFIX 43
H5A    2   0.577414  0.344414  0.218894 11.000000 -1.200000
AFIX 0
C6     1   0.552503  0.169227  0.227173 11.000000  0.067580  0.057700 =
           0.049190 -0.000830  0.010170 -0.007930
AFIX 43
H6A    2   0.505031  0.167486  0.290585 11.000000 -1.200000
AFIX 0
C7     1   0.711012  0.395536  0.044882 11.000000  0.047320  0.054430 =
           0.042280 -0.001570  0.002310 -0.001030
C8     1   0.698328  0.508412  0.073603 11.000000  0.059220  0.051780 =
           0.043290 -0.003100  0.006860 -0.002990
AFIX 43
H8A    2   0.654877  0.536206  0.133401 11.000000 -1.200000
AFIX 0
C9     1   0.763976  0.574790 -0.005089 11.000000  0.048770  0.052520 =
           0.045590 -0.001000  0.001070 -0.000870
C10    1   0.779479  0.704768 -0.010600 11.000000  0.057040  0.051780 =
           0.049170  0.004950 -0.002180 -0.000070
C11    1   0.862216  0.867644 -0.110212 11.000000  0.055990  0.054280 =
           0.072270  0.011650  0.000980 -0.005030
AFIX 23
H11A   2   0.940136  0.897781 -0.064680 11.000000 -1.200000
H11B   2   0.745987  0.907724 -0.100453 11.000000 -1.200000
AFIX 0
C12    1   0.932473  0.888640 -0.211690 11.000000  0.084800  0.074900 =
           0.078100  0.025940  0.014760 -0.001960
AFIX 33
H12A   2   0.940556  0.972223 -0.224048 11.000000 -1.500000
H12B   2   0.854427  0.858314 -0.256008 11.000000 -1.500000
H12C   2   1.047661  0.848899 -0.220337 11.000000 -1.500000
AFIX 0
N3     3   0.041260  0.568110  0.722035 11.000000  0.124670  0.049870 =
           0.067200 -0.007470  0.010360 -0.000700
AFIX 93
H3B    2   0.053202  0.633208  0.689104 11.000000 -1.200000
H3C    2  -0.001083  0.569889  0.780961 11.000000 -1.200000
AFIX 0
N4     3   0.322929  0.016904  0.423900 11.000000  0.087760  0.049120 =
           0.051530 -0.003730  0.013250 -0.004440
O4     4   0.296178  0.132557  0.456906 11.000000  0.094770  0.049660 =
           0.050980  0.001300  0.018610 -0.005370
O5     4   0.336232 -0.215544  0.402007 11.000000  0.072220  0.054470 =
           0.056040 -0.010870  0.010870 -0.010340
O6     4   0.216182 -0.244551  0.551287 11.000000  0.133210  0.052970 =
           0.059160 -0.000480  0.019670 -0.019240
C13    1   0.089562  0.461856  0.680735 11.000000  0.062700  0.049660 =
           0.053290 -0.003980 -0.004490 -0.001990
C14    1   0.158054  0.456570  0.586019 11.000000  0.073410  0.050370 =
           0.055750  0.007540  0.001440 -0.008790
AFIX 43
H14A   2   0.175025  0.526779  0.550826 11.000000 -1.200000
AFIX 0
C15    1   0.201332  0.350678  0.542982 11.000000  0.068020  0.054110 =
           0.045200  0.003190  0.007250 -0.006140
AFIX 43
H15A   2   0.245925  0.350374  0.479006 11.000000 -1.200000
AFIX 0
C16    1   0.180068  0.243606  0.592835 11.000000  0.050350  0.046790 =
           0.046210  0.000220  0.001170 -0.002540
C17    1   0.113131  0.248506  0.688721 11.000000  0.064940  0.047550 =
           0.048220  0.005850  0.003340 -0.003590
AFIX 43
H17A   2   0.098400  0.178074  0.723996 11.000000 -1.200000
AFIX 0
C18    1   0.068487  0.354282  0.732357 11.000000  0.065730  0.054450 =
           0.045050 -0.001900  0.003270 -0.001200
AFIX 43
H18A   2   0.024094  0.354768  0.796368 11.000000 -1.200000
AFIX 0
C19    1   0.220740  0.130383  0.547838 11.000000  0.046890  0.054230 =
           0.040940  0.002360  0.002770 -0.003920
C20    1   0.199742  0.016376  0.574000 11.000000  0.066560  0.049470 =
           0.044610  0.001780  0.009340 -0.009580
AFIX 43
H20A   2   0.151659 -0.012435  0.632700 11.000000 -1.200000
AFIX 0
C21    1   0.264782 -0.049578  0.495146 11.000000  0.049290  0.050520 =
           0.043420  0.000810  0.002810 -0.007760
C22    1   0.269827 -0.180289  0.487015 11.000000  0.059470  0.056090 =
           0.046950 -0.006190  0.002600 -0.007870
C23    1   0.339402 -0.341746  0.385274 11.000000  0.061940  0.055530 =
           0.071210 -0.015160  0.002550 -0.009710
AFIX 23
H23A   2   0.221377 -0.369536  0.394884 11.000000 -1.200000
H23B   2   0.415713 -0.385265  0.430059 11.000000 -1.200000
AFIX 0
C24    1   0.407891 -0.360505  0.282963 11.000000  0.089520  0.088790 =
           0.080070 -0.035750  0.022150 -0.018760
AFIX 33
H24A   2   0.411356 -0.443456  0.269546 11.000000 -1.500000
H24B   2   0.524840 -0.333017  0.274400 11.000000 -1.500000
H24C   2   0.331386 -0.317069  0.239346 11.000000 -1.500000
AFIX 0
Q1     1   0.699500  0.249000  0.077800 11.000000  0.050000      0.18
Q2     1   0.800300  0.720400 -0.084500 11.000000  0.050000      0.18
Q3     1   0.032300  0.017000  0.603600 11.000000  0.050000      0.17
Q4     1   0.864500  0.753800  0.056300 11.000000  0.050000      0.16
HKLF 4
END
;
data_global
_journal_date_recd_electronic     2011-12-01
_journal_date_accepted     2012-03-10
_journal_name_full     'Acta Crystallographica, Section E'
_journal_year     2012
_journal_volume     68
_journal_issue      4
_journal_page_first     o1111
_journal_page_last     o1111
_journal_paper_category     QO
_journal_paper_doi     10.1107/S1600536812010653
_journal_coeditor_code     BV2198
_publ_contact_author_name     'Associate Professor Jia-Guo Lv '
_publ_contact_author_address
;
Department of Medicinal Chemistry
School of Pharmacy
Second Military Medical University
Shanghai 200433
People's Republic of China
;
_publ_contact_author_email     'ljg20060508@yahoo.com.cn'
_publ_contact_author_fax     '021 81871240'
_publ_contact_author_phone     '021 81871234'
_publ_section_title
;
Ethyl 5-(4-aminophenyl)isoxazole-3-carboxylate
;
loop_
    _publ_author_name
    _publ_author_address
    'Jun-Tao Zhao'
;
      Department of Medicinal Chemistry
      School of Pharmacy
      Second Military Medical University
      Shanghai 200433
      People's Republic of China
;
    'Jing-Jing Qi'
;
      Department of Medicinal Chemistry
      School of Pharmacy
      Second Military Medical University
      Shanghai 200433
      People's Republic of China
;
    'You-Jun Zhou'
;
      Department of Medicinal Chemistry
      School of Pharmacy
      Second Military Medical University
      Shanghai 200433
      People's Republic of China
;
    'Jia-Guo Lv'
;
      Department of Medicinal Chemistry
      School of Pharmacy
      Second Military Medical University
      Shanghai 200433
      People's Republic of China
;
    'Ju Zhu'
;
      Department of Medicinal Chemistry
      School of Pharmacy
      Second Military Medical University
      Shanghai 200433
      People's Republic of China
;
_publ_section_synopsis     .
