# Supplementary material for: Ethyl 5-(4-amino­phen­yl)isoxazole-3-carboxyl­ate
Source: Acta Crystallogr Sect E Struct Rep Online. 2012 Mar 17;68(Pt 4):o1111. doi: 10.1107/S1600536812010653 (PMC3344059; doi:10.1107/S1600536812010653)
Supplement: Supplementary file 2 [file e-68-o1111-Isup2.hkl]

# 
# h,k,l, Fc-squared, Fo-squared, sigma(Fo-squared) and status flag 
# 
data_I
_shelx_title ' a10517b in P-1' 
_shelx_refln_list_code          4 
_shelx_F_calc_maximum      295.44 
_exptl_crystal_F_000       488.00 
_reflns_d_resolution_high  0.8406 
 
loop_ 
 _symmetry_equiv_pos_as_xyz 
 'x, y, z' 
 '-x, -y, -z' 
 
_cell_length_a     7.5912 
_cell_length_b    11.3031 
_cell_length_c    13.8181 
_cell_angle_alpha  88.155 
_cell_angle_beta   87.008 
_cell_angle_gamma  86.233 
 
_shelx_F_squared_multiplier     1.000 
 
loop_ 
 _refln_index_h 
 _refln_index_k 
 _refln_index_l 
 _refln_F_squared_calc 
 _refln_F_squared_meas 
 _refln_F_squared_sigma 
 _refln_observed_status 
   1   0   0        0.14        2.28      0.65 o 
   2   0   0    10836.28    11510.50     71.87 o 
   3   0   0        0.74        3.25      1.63 o 
   4   0   0       20.77       15.93      2.60 o 
   5   0   0        7.17       13.00      2.93 o 
   6   0   0        0.05       -0.98      2.28 o 
   7   0   0        0.31       -0.98      2.60 o 
   9   0   0        3.32       11.05      4.55 o 
  -7   1   0        0.00        2.60      2.93 o 
  -6   1   0        0.62       -0.98      1.63 o 
  -5   1   0       35.34       30.23      3.25 o 
  -4   1   0       83.02       79.67      4.23 o 
  -3   1   0        6.21        9.10      1.95 o 
  -2   1   0    10213.17    11205.57     69.72 o 
  -1   1   0     2248.35     2130.16     16.45 o 
   0   1   0        0.15        0.16      0.23 o 
   1   1   0     2831.13     2952.76     28.31 o 
   2   1   0     8362.79     8406.05     54.32 o 
   3   1   0      160.01      149.99      4.88 o 
   4   1   0      162.53      167.85      6.18 o 
   5   1   0       60.11       58.85      4.23 o 
   6   1   0        0.06       -1.63      2.28 o 
   7   1   0       17.47       19.83      4.23 o 
  -7   2   0        1.02        1.63      2.28 o 
  -6   2   0        5.54        5.20      2.60 o 
  -5   2   0        8.69       14.30      2.60 o 
  -4   2   0      144.57      152.54      5.85 o 
  -3   2   0        6.99        8.78      1.63 o 
  -2   2   0      396.84      366.10      6.52 o 
  -1   2   0      430.56      401.95      5.88 o 
   0   2   0      198.59      208.67      4.24 o 
   1   2   0      135.34      119.96      5.21 o 
   2   2   0      620.80      684.45      6.92 o 
   3   2   0        8.21        6.83      1.63 o 
   4   2   0       17.13       17.88      2.60 o 
   5   2   0        2.79        2.60      1.95 o 
   6   2   0        3.49        5.85      2.60 o 
   7   2   0        1.39        1.63      2.60 o 
  -7   3   0       13.43       11.38      3.25 o 
  -6   3   0        3.81        3.90      2.28 o 
  -5   3   0      112.33      106.98      5.20 o 
  -4   3   0       26.19       27.31      2.60 o 
  -3   3   0        5.62        4.55      1.30 o 
  -2   3   0        9.05        6.83      1.30 o 
  -1   3   0      334.35      314.18      6.19 o 
   0   3   0       41.81       38.70      1.30 o 
   1   3   0      661.26      666.93     14.22 o 
   2   3   0      387.28      392.25      6.35 o 
   3   3   0        0.44       -0.33      0.92 o 
   4   3   0       89.83       95.91      3.58 o 
   5   3   0      147.85      141.74      4.48 o 
   6   3   0       14.27       14.49      2.30 o 
   7   3   0       57.77       62.09      3.91 o 
  -8   4   0        0.80        1.95      3.25 o 
  -7   4   0       31.73       38.68      4.55 o 
  -6   4   0       47.29       57.54      4.88 o 
  -5   4   0       44.10       43.89      3.58 o 
  -4   4   0       76.69       77.38      4.55 o 
  -3   4   0      261.03      255.13      7.16 o 
  -2   4   0       97.04       98.22      3.90 o 
  -1   4   0        0.98        0.65      0.98 o 
   0   4   0      492.37      565.20      5.87 o 
   1   4   0        0.68       -0.20      0.65 o 
   2   4   0      803.29      856.73      8.83 o 
   3   4   0       45.70       51.89      2.50 o 
   4   4   0      165.44      164.82      4.58 o 
   5   4   0       63.21       55.59      4.88 o 
   6   4   0       87.82       91.96      4.25 o 
   7   4   0       12.25       11.42      2.41 o 
  -8   5   0        0.02        3.90      3.58 o 
  -6   5   0       44.85       51.69      4.88 o 
  -5   5   0       40.24       37.71      3.90 o 
  -4   5   0       28.42       26.01      2.93 o 
  -3   5   0       42.31       46.49      3.58 o 
  -2   5   0        4.34        0.98      1.95 o 
  -1   5   0        6.72        7.80      1.30 o 
   0   5   0      118.07      131.08      2.93 o 
   1   5   0      254.99      261.62      3.10 o 
   2   5   0      359.33      409.60      9.61 o 
   3   5   0        8.26        7.62      1.48 o 
   4   5   0      406.16      412.82      9.93 o 
   5   5   0        6.97        9.55      1.94 o 
   6   5   0       42.28       47.66      3.33 o 
   7   5   0        1.47        0.65      2.60 o 
  -7   6   0        2.75        5.85      3.90 o 
  -6   6   0       25.26       23.40      3.90 o 
  -5   6   0       20.39       19.50      2.93 o 
  -4   6   0        0.53       -0.65      1.95 o 
  -3   6   0      184.73      197.11      7.16 o 
  -2   6   0       13.37       12.03      1.63 o 
  -1   6   0     2129.13     2302.49     16.73 o 
   0   6   0       85.68       76.74      2.60 o 
   1   6   0      652.54      739.76     18.42 o 
   2   6   0       34.15       41.94      2.50 o 
   3   6   0        6.64        7.63      1.48 o 
   4   6   0       10.54        9.75      1.71 o 
   5   6   0       23.89       22.24      2.26 o 
   6   6   0        0.05        0.43      1.80 o 
   7   6   0       10.86       12.03      3.58 o 
  -7   7   0        0.15        2.28      3.58 o 
  -6   7   0        9.64       10.40      2.60 o 
  -5   7   0        1.34        0.65      1.63 o 
  -4   7   0        1.61        2.28      1.63 o 
  -3   7   0       33.80       29.26      2.60 o 
  -2   7   0        0.78        1.63      1.30 o 
  -1   7   0       43.19       46.49      2.60 o 
   0   7   0        0.61        0.65      0.98 o 
   1   7   0      133.60      152.79      4.30 o 
   2   7   0        0.82        2.30      1.38 o 
   3   7   0        5.98        5.34      1.56 o 
   4   7   0       75.02       79.07      3.75 o 
   5   7   0        0.17        0.98      1.61 o 
   6   7   0       31.73       30.40      4.39 o 
   7   7   0        0.97        1.30      2.93 o 
  -6   8   0       17.76       24.05      3.25 o 
  -5   8   0       19.35       23.73      3.25 o 
  -4   8   0       32.59       40.31      3.25 o 
  -3   8   0       80.07       71.53      3.58 o 
  -2   8   0      396.72      398.37     11.39 o 
  -1   8   0       19.58       23.40      2.28 o 
   0   8   0      331.29      354.71     11.06 o 
   1   8   0      331.25      330.95     10.74 o 
   2   8   0       65.56       67.39      3.43 o 
   3   8   0       98.63      106.81      6.02 o 
   4   8   0        3.76        4.10      1.62 o 
   5   8   0       54.82       56.13      3.59 o 
   6   8   0        2.48        3.25      3.58 o 
   7   8   0        0.90       -0.98      2.93 o 
  -6   9   0        1.96        6.83      2.93 o 
  -5   9   0        8.90       11.38      2.60 o 
  -4   9   0        2.20        1.63      1.95 o 
  -3   9   0       13.24       11.05      2.28 o 
  -2   9   0       48.09       43.24      3.25 o 
  -1   9   0     1033.79     1032.69     19.89 o 
   0   9   0       10.23        8.13      3.25 o 
   1   9   0       96.67      100.80      6.83 o 
   2   9   0       28.34       29.32      2.58 o 
   3   9   0        1.93        1.50      1.62 o 
   4   9   0       36.60       44.87      3.41 o 
   5   9   0       17.58       19.18      2.58 o 
   6   9   0       33.78       37.38      5.53 o 
   7   9   0       57.63       57.54      6.83 o 
  -5  10   0        3.29        7.80      2.60 o 
  -4  10   0        2.88        3.90      2.28 o 
  -3  10   0        4.12        4.55      2.93 o 
  -2  10   0      140.86      140.15      8.13 o 
  -1  10   0       86.01       89.08      6.83 o 
   0  10   0      124.44      124.54      7.80 o 
   1  10   0      277.60      280.74     11.39 o 
   2  10   0       23.30       20.48      4.23 o 
   3  10   0      111.29      114.76      4.84 o 
   4  10   0       29.05       27.79      3.05 o 
   5  10   0       15.26       16.23      2.64 o 
   6  10   0        4.80        6.83      3.58 o 
  -4  11   0       13.35       13.98      3.58 o 
  -3  11   0        6.30        3.25      3.25 o 
  -2  11   0        3.88        4.23      3.25 o 
  -1  11   0       13.28       10.08      3.58 o 
   0  11   0        5.61        3.90      2.93 o 
   1  11   0        1.98        0.65      2.60 o 
   2  11   0      108.09       94.29      7.48 o 
   3  11   0        0.16        3.40      2.11 o 
   4  11   0       32.62       30.56      3.12 o 
   5  11   0        1.12       -0.98      3.58 o 
  -3  12   0        0.78       -0.98      2.93 o 
  -2  12   0        0.10       -3.58      2.60 o 
  -1  12   0        4.27        3.25      2.93 o 
   0  12   0        1.51       -0.65      2.60 o 
   1  12   0        0.03        0.33      2.60 o 
   2  12   0       14.91       13.65      3.90 o 
   3  12   0        0.10       -1.63      2.93 o 
   4  12   0        1.91        1.19      2.03 o 
  -1  13   0        0.16       -1.63      2.60 o 
   0  13   0        6.21        8.45      3.90 o 
   1  13   0        0.00       -2.28      2.60 o 
   2  13   0        0.02       -2.93      2.93 o 
  -2 -13   1        5.61        6.83      3.90 o 
  -1 -13   1       12.57       16.25      4.55 o 
   0 -13   1        0.92        0.00      2.93 o 
   1 -13   1        1.56        2.28      3.25 o 
  -4 -12   1        0.00       -1.06      1.80 o 
  -3 -12   1        5.08        7.26      2.26 o 
  -2 -12   1        4.85        4.88      3.25 o 
  -1 -12   1        0.41        0.00      2.93 o 
   0 -12   1       15.78       13.98      3.90 o 
   1 -12   1        0.30       -0.65      2.60 o 
   2 -12   1        1.38        0.00      3.25 o 
   3 -12   1       10.82       10.08      3.90 o 
  -5 -11   1        0.06        0.27      1.86 o 
  -4 -11   1        5.92        6.67      2.17 o 
  -3 -11   1        2.33        2.70      1.86 o 
  -2 -11   1        4.65        4.23      2.93 o 
  -1 -11   1        1.02       -1.63      2.93 o 
   0 -11   1       10.42        8.78      3.58 o 
   1 -11   1        3.01       -0.33      2.93 o 
   2 -11   1        0.58       -2.93      2.93 o 
   3 -11   1       77.72       75.43      6.83 o 
   4 -11   1        5.59        0.65      3.25 o 
  -6 -10   1        0.20        2.60      2.93 o 
  -5 -10   1        9.83        9.29      2.34 o 
  -4 -10   1        2.49        4.89      1.94 o 
  -3 -10   1        0.55       -0.12      1.80 o 
  -2 -10   1        0.23        0.28      1.56 o 
  -1 -10   1      215.98      204.58      9.76 o 
   0 -10   1       98.41      100.79      7.48 o 
   1 -10   1       78.13       79.33      6.18 o 
   2 -10   1      245.90      246.22     10.41 o 
   3 -10   1        5.14        5.20      3.25 o 
   4 -10   1       41.67       45.51      3.90 o 
   5 -10   1       17.16       17.23      2.93 o 
  -7  -9   1       17.07       22.43      4.88 o 
  -6  -9   1       10.15       11.00      2.64 o 
  -5  -9   1        0.69        1.97      1.86 o 
  -4  -9   1       32.40       34.84      6.34 o 
  -3  -9   1        0.44        1.63      1.62 o 
  -2  -9   1       51.02       45.10      2.96 o 
  -1  -9   1       50.68       50.07      4.88 o 
   0  -9   1     1022.28     1024.55     20.22 o 
   1  -9   1       24.80       24.06      3.90 o 
   2  -9   1      185.18      184.08      8.46 o 
   3  -9   1        1.29        2.60      1.95 o 
   4  -9   1       15.71       18.53      2.60 o 
   5  -9   1        8.42       11.05      2.60 o 
   6  -9   1       14.21       26.33      3.90 o 
  -7  -8   1       92.81      109.24      8.45 o 
  -6  -8   1        1.32        2.82      2.03 o 
  -5  -8   1       87.36       86.90      4.44 o 
  -4  -8   1        4.84        4.10      1.71 o 
  -3  -8   1       83.38       83.70      7.15 o 
  -2  -8   1      187.57      181.82     11.06 o 
  -1  -8   1      400.78      404.23      7.73 o 
   0  -8   1      138.38      148.29      7.15 o 
   1  -8   1       77.43       78.03      3.25 o 
   2  -8   1      244.93      252.11      9.11 o 
   3  -8   1        0.90        2.60      2.60 o 
   4  -8   1      136.02      149.25      8.13 o 
   5  -8   1       20.50       21.13      3.58 o 
   6  -8   1        3.96        2.28      2.60 o 
  -7  -7   1        0.03        0.33      3.25 o 
  -6  -7   1       12.26       16.71      2.58 o 
  -5  -7   1        1.30        2.28      1.71 o 
  -4  -7   1        1.25        0.15      1.48 o 
  -3  -7   1       22.20       21.39      2.03 o 
  -2  -7   1       82.01       79.85      3.43 o 
  -1  -7   1       10.25       12.06      1.79 o 
   0  -7   1       39.59       38.36      2.28 o 
   1  -7   1        0.05        0.33      0.98 o 
   2  -7   1      132.52      126.50      6.18 o 
   3  -7   1       87.14       94.29      5.85 o 
   4  -7   1        0.04       -0.65      1.95 o 
   5  -7   1       40.92       43.89      4.55 o 
   6  -7   1        3.59        3.25      2.60 o 
   7  -7   1        1.21        5.53      2.28 o 
  -7  -6   1        4.92        4.91      2.93 o 
  -6  -6   1       21.82       21.42      2.64 o 
  -5  -6   1       32.27       34.27      4.23 o 
  -4  -6   1      108.44      110.04     10.57 o 
  -3  -6   1       13.85       14.48      1.94 o 
  -2  -6   1      219.63      223.75      5.14 o 
  -1  -6   1      149.67      166.92      2.35 o 
   0  -6   1     1995.67     2228.30     15.42 o 
   1  -6   1        0.02        1.63      1.63 o 
   2  -6   1        0.33        2.93      1.95 o 
   3  -6   1       41.18       41.61      3.58 o 
   4  -6   1       22.53       20.15      3.25 o 
   5  -6   1        5.81        5.85      2.60 o 
   6  -6   1        2.54        1.30      2.28 o 
   7  -6   1        4.79        3.90      3.25 o 
  -7  -5   1        0.00       -1.18      1.80 o 
  -6  -5   1       35.65       39.82      2.99 o 
  -5  -5   1       53.90       51.65      3.33 o 
  -4  -5   1      125.42      133.91      7.15 o 
  -3  -5   1     1369.93     1417.56     21.58 o 
  -2  -5   1      587.81      666.99      8.39 o 
  -1  -5   1      510.60      547.50      8.47 o 
   0  -5   1      303.51      329.12      5.38 o 
   1  -5   1      732.73      736.05     12.07 o 
   2  -5   1      367.77      362.71      8.79 o 
   3  -5   1      151.21      160.67      6.18 o 
   4  -5   1       41.56       40.96      3.58 o 
   5  -5   1      307.85      322.75     10.41 o 
   6  -5   1       40.69       43.24      4.55 o 
   7  -5   1        0.30        0.65      2.93 o 
  -7  -4   1        7.47        9.32      2.17 o 
  -6  -4   1        7.46        6.25      1.94 o 
  -5  -4   1        4.02        5.69      1.61 o 
  -4  -4   1       30.68       34.07      2.41 o 
  -3  -4   1       84.30       90.63      2.11 o 
  -2  -4   1     1193.84     1236.59     10.97 o 
  -1  -4   1      678.43      689.56     16.98 o 
   0  -4   1        0.02       -0.16      0.69 o 
   1  -4   1       11.34        7.80      1.95 o 
   2  -4   1        2.41        2.28      1.30 o 
   3  -4   1      161.23      149.63      5.53 o 
   4  -4   1      115.51      102.43      4.88 o 
   5  -4   1        1.66        4.23      1.95 o 
   6  -4   1       32.14       29.58      3.90 o 
   7  -4   1        3.08        1.63      2.93 o 
  -8  -3   1        0.04       -0.98      3.25 o 
  -7  -3   1        2.41        1.48      1.80 o 
  -6  -3   1       21.74       19.03      2.41 o 
  -5  -3   1       24.37       27.55      2.30 o 
  -4  -3   1        0.77        1.18      1.30 o 
  -3  -3   1       22.84       23.84      1.84 o 
  -2  -3   1       12.52        9.90      0.65 o 
  -1  -3   1     4604.22     4881.60     95.15 o 
   0  -3   1       11.46       14.48      1.15 o 
   1  -3   1      816.68      796.14     10.47 o 
   2  -3   1      264.08      265.67      6.51 o 
   3  -3   1     1078.14      947.64     13.72 o 
   4  -3   1        0.81        1.30      1.30 o 
   5  -3   1        1.32        0.33      1.95 o 
   6  -3   1        1.44        3.25      2.28 o 
   7  -3   1        0.71        4.55      2.93 o 
  -7  -2   1        6.99        7.25      1.94 o 
  -6  -2   1        5.06        1.30      2.28 o 
  -5  -2   1       14.57        6.18      2.28 o 
  -4  -2   1       54.48       66.33      3.90 o 
  -3  -2   1       12.36       18.85      2.28 o 
  -2  -2   1      364.48      305.50      4.49 o 
  -1  -2   1       91.14       89.86      2.18 o 
   0  -2   1     2780.78     2898.06     15.21 o 
   1  -2   1       36.43       36.74      1.95 o 
   2  -2   1      556.24      529.68      8.49 o 
   3  -2   1       21.45       20.16      2.28 o 
   4  -2   1       37.06       36.41      3.25 o 
   5  -2   1        0.84        7.48      2.28 o 
   6  -2   1       53.45       56.57      4.88 o 
   7  -2   1        2.45        4.55      2.93 o 
  -8  -1   1        0.12        1.95      2.93 o 
  -6  -1   1        6.34        0.33      1.30 o 
  -5  -1   1        0.28        0.33      0.98 o 
  -4  -1   1       18.04        1.30      0.98 o 
  -3  -1   1       12.00        2.28      0.98 o 
  -2  -1   1     8826.98     4084.39     29.96 o 
  -1  -1   1       31.46       30.17     12.36 o 
   0  -1   1     2142.25     2154.91     14.08 o 
   1  -1   1        6.62        6.18      0.98 o 
   2  -1   1     2458.94     2476.93     21.22 o 
   3  -1   1      223.41      217.42      5.86 o 
   4  -1   1     2367.22     2453.89     25.62 o 
   5  -1   1       38.38       35.76      3.58 o 
   6  -1   1        4.08        2.28      2.28 o 
   7  -1   1        0.06       -1.63      2.60 o 
   8  -1   1        0.00        0.65      2.93 o 
  -8   0   1        3.43        2.28      3.25 o 
  -6   0   1        0.11        0.00      2.28 o 
  -5   0   1      227.11      271.97      8.46 o 
  -4   0   1       14.56        5.85      1.63 o 
  -3   0   1      433.61      365.65      6.84 o 
  -2   0   1        7.27        4.23      1.30 o 
  -1   0   1     1602.19     1576.04      9.96 o 
   0   0   1        7.21        6.83      0.65 o 
   1   0   1      202.72      207.74      2.61 o 
   2   0   1      148.96      130.52      4.23 o 
   3   0   1      604.04      563.74      9.79 o 
   4   0   1       53.33       40.97      3.58 o 
   5   0   1      114.46      136.58      6.50 o 
   6   0   1        4.14        7.80      2.93 o 
   7   0   1       14.08       16.90      3.58 o 
   8   0   1        0.00       -0.33      2.93 o 
  -8   1   1        3.23        7.80      3.58 o 
  -6   1   1        0.01        0.33      1.95 o 
  -5   1   1        0.02       -0.98      1.63 o 
  -4   1   1       13.87       11.70      1.95 o 
  -3   1   1       21.54       22.11      1.95 o 
  -2   1   1     8148.07     9004.82     57.44 o 
  -1   1   1      588.02      552.96      5.57 o 
   0   1   1     2426.49     2359.00     15.71 o 
   1   1   1        6.32        4.31      1.46 o 
   2   1   1       64.26       67.97      3.25 o 
   3   1   1       12.99       10.73      1.95 o 
   4   1   1     2473.71     2382.31     25.64 o 
   5   1   1        8.24       17.55      3.25 o 
   6   1   1       29.01        9.75      2.93 o 
   7   1   1        0.04       -2.60      2.60 o 
   8   1   1        1.32       -4.39      2.93 o 
  -8   2   1       15.25       15.93      4.55 o 
  -7   2   1       12.46       15.60      3.90 o 
  -6   2   1        2.43        5.85      2.28 o 
  -5   2   1       57.63       64.37      4.23 o 
  -4   2   1       42.07       46.17      3.25 o 
  -3   2   1       34.09       39.01      2.60 o 
  -2   2   1      284.47      233.53      4.89 o 
  -1   2   1       26.11       22.43      1.30 o 
   0   2   1     2468.04     2483.29     19.77 o 
   1   2   1       94.29       99.89      1.48 o 
   2   2   1     1177.52     1182.94      9.20 o 
   3   2   1       92.56       79.35      3.90 o 
   4   2   1      322.17      291.34      8.46 o 
   5   2   1        0.91        5.85      2.28 o 
   6   2   1       41.34       43.56      4.55 o 
   7   2   1        0.01       -1.95      2.28 o 
  -8   3   1        2.63        5.53      3.90 o 
  -7   3   1       10.38       10.73      3.58 o 
  -6   3   1       42.53       42.26      3.90 o 
  -5   3   1       26.81       30.56      2.93 o 
  -4   3   1       22.95       25.68      2.28 o 
  -3   3   1        3.65        7.80      1.63 o 
  -2   3   1       16.95       14.63      1.30 o 
  -1   3   1     4493.71     4463.41     22.86 o 
   0   3   1      353.27      362.90      4.24 o 
   1   3   1      579.81      559.67     16.66 o 
   2   3   1      211.31      200.67      4.72 o 
   3   3   1     1018.09      988.04      9.77 o 
   4   3   1        0.22       -0.39      1.14 o 
   5   3   1       10.18        9.57      1.71 o 
   6   3   1        0.55       -0.10      1.48 o 
   7   3   1        0.23       -3.25      2.60 o 
   8   3   1        4.22        5.20      3.58 o 
  -8   4   1        0.29        4.23      3.58 o 
  -7   4   1        3.49        6.83      3.58 o 
  -6   4   1        1.57       -0.98      1.63 o 
  -5   4   1        2.45        1.63      1.63 o 
  -4   4   1      164.29      174.33      6.18 o 
  -3   4   1       17.37       17.88      2.28 o 
  -2   4   1      650.01      660.80      7.83 o 
  -1   4   1     1297.36     1385.28     11.14 o 
   0   4   1        0.47        0.65      0.65 o 
   1   4   1      260.39      252.32      2.95 o 
   2   4   1        0.00        0.07      0.54 o 
   3   4   1       55.03       50.34      2.34 o 
   4   4   1      161.13      169.07      4.53 o 
   5   4   1       22.30       21.49      2.17 o 
   6   4   1       11.03        8.99      2.03 o 
   7   4   1        4.93        5.20      3.25 o 
   8   4   1        2.22        0.00      3.25 o 
  -8   5   1        0.59        4.55      3.58 o 
  -7   5   1        0.00        2.60      3.25 o 
  -6   5   1        8.34        8.13      2.28 o 
  -5   5   1       10.14       17.23      2.28 o 
  -4   5   1      138.89      136.59      4.55 o 
  -3   5   1     1339.68     1420.50     13.72 o 
  -2   5   1      227.68      236.23      4.88 o 
  -1   5   1      703.35      629.93     21.86 o 
   0   5   1      490.76      542.00      6.52 o 
   1   5   1      717.02      725.21      5.67 o 
   2   5   1      266.73      274.79      3.10 o 
   3   5   1      121.31      132.23      3.90 o 
   4   5   1      153.71      159.73      6.18 o 
   5   5   1      330.43      330.45      7.18 o 
   6   5   1       20.92       19.78      2.41 o 
   7   5   1       28.16       31.53      4.88 o 
   8   5   1        5.91        5.20      3.58 o 
  -7   6   1        1.88        2.60      3.58 o 
  -6   6   1        2.89        2.28      1.95 o 
  -5   6   1        5.84        5.85      1.95 o 
  -4   6   1       26.90       26.01      2.28 o 
  -3   6   1        5.63        6.18      1.63 o 
  -2   6   1       16.85       16.25      1.63 o 
  -1   6   1      221.78      255.74      7.81 o 
   0   6   1       21.37       27.63      1.95 o 
   1   6   1       65.20       62.24      1.92 o 
   2   6   1     1159.18     1283.84     12.48 o 
   3   6   1       19.85       23.05      2.03 o 
   4   6   1      133.81      132.39      6.50 o 
   5   6   1        8.79        8.71      1.80 o 
   6   6   1       22.44       24.71      4.23 o 
   7   6   1        9.08        7.15      3.58 o 
   8   6   1        4.88        4.88      3.90 o 
  -7   7   1        9.71       18.20      4.88 o 
  -6   7   1        4.51        6.18      3.25 o 
  -5   7   1       16.69       19.18      2.60 o 
  -4   7   1        1.57        0.65      1.63 o 
  -3   7   1      116.11      115.76      4.23 o 
  -2   7   1        3.24        2.60      1.30 o 
  -1   7   1       34.24       37.39      2.28 o 
   0   7   1       83.44       99.50      3.25 o 
   1   7   1       11.65        8.13      2.28 o 
   2   7   1        3.66        3.63      1.32 o 
   3   7   1       32.51       28.03      2.26 o 
   4   7   1       47.43       44.20      2.88 o 
   5   7   1       47.72       45.92      3.05 o 
   6   7   1        8.12        4.23      2.93 o 
   7   7   1        0.16       -0.65      3.25 o 
   8   7   1        0.27       -0.98      3.58 o 
  -6   8   1        0.03        1.95      3.58 o 
  -5   8   1        0.04        1.30      2.28 o 
  -4   8   1       20.93       17.55      2.28 o 
  -3   8   1       12.76       13.33      1.95 o 
  -2   8   1      223.48      212.73      5.53 o 
  -1   8   1        7.92        8.45      1.95 o 
   0   8   1      461.43      464.92     12.70 o 
   1   8   1      209.47      218.92      8.78 o 
   2   8   1       44.65       48.47      4.71 o 
   3   8   1      384.47      361.40      7.43 o 
   4   8   1      190.12      216.99     10.08 o 
   5   8   1       35.58       38.80      3.05 o 
   6   8   1        0.23        0.98      2.93 o 
   7   8   1       43.84       43.89      6.18 o 
  -6   9   1       98.73      125.17      9.43 o 
  -5   9   1       17.19       18.53      2.93 o 
  -4   9   1       38.42       43.24      3.58 o 
  -3   9   1       41.63       42.91      3.25 o 
  -2   9   1        5.61        1.63      1.30 o 
  -1   9   1        7.49        9.75      2.93 o 
   0   9   1      134.68      147.96      8.13 o 
   1   9   1       19.41       17.88      3.90 o 
   2   9   1      932.36      912.06     19.56 o 
   3   9   1      102.15      107.46      4.37 o 
   4   9   1        0.97        0.28      1.56 o 
   5   9   1        1.87        0.65      2.93 o 
   6   9   1        8.34        9.10      3.90 o 
   7   9   1        0.42        0.65      3.90 o 
  -5  10   1       16.07       20.15      3.25 o 
  -4  10   1       16.70       19.18      2.93 o 
  -3  10   1       13.98       11.70      2.60 o 
  -2  10   1       96.75       92.66      6.50 o 
  -1  10   1        2.68        4.88      2.93 o 
   0  10   1      309.99      310.37     12.04 o 
   1  10   1      165.86      162.60      8.78 o 
   2  10   1      167.07      156.10      8.78 o 
   3  10   1      116.36      119.89      4.84 o 
   4  10   1        3.08        2.77      1.86 o 
   5  10   1        5.45        3.25      3.25 o 
   6  10   1        0.00        1.30      3.58 o 
  -4  11   1        3.85        0.33      2.93 o 
  -3  11   1       12.42       11.38      3.58 o 
  -2  11   1        2.16        0.33      2.93 o 
  -1  11   1      109.87       95.59      7.15 o 
   0  11   1        0.05        1.63      2.93 o 
   1  11   1        3.60        1.30      2.60 o 
   2  11   1       17.97       16.25      3.90 o 
   3  11   1        2.40        3.25      3.25 o 
   4  11   1        7.83        7.62      2.26 o 
   5  11   1        2.17        1.95      3.58 o 
  -3  12   1        0.98        0.00      2.93 o 
  -2  12   1        1.90        0.00      2.93 o 
  -1  12   1       16.07       10.08      3.90 o 
   0  12   1        1.87        0.98      2.93 o 
   1  12   1        2.97       -0.65      2.28 o 
   2  12   1        6.10        5.85      3.25 o 
   3  12   1        0.18        1.95      3.25 o 
   4  12   1        0.06       -0.65      2.93 o 
  -1  13   1        4.22        5.20      3.90 o 
   0  13   1        0.35        0.98      3.25 o 
   1  13   1        2.41        0.33      2.60 o 
   2  13   1        0.15        1.30      3.25 o 
  -2 -13   2        9.99       14.63      4.23 o 
  -1 -13   2       31.48       47.14      6.18 o 
   0 -13   2        0.07        0.00      3.25 o 
   1 -13   2        0.48        0.00      2.93 o 
  -4 -12   2        3.99        7.21      2.41 o 
  -3 -12   2        1.74        0.90      2.03 o 
  -2 -12   2        3.37        4.88      3.58 o 
  -1 -12   2        0.03       -1.95      2.93 o 
   0 -12   2        6.67        7.80      3.90 o 
   1 -12   2        0.00       -0.33      2.60 o 
   2 -12   2        3.59       -0.98      2.60 o 
   3 -12   2        0.23       -2.60      2.60 o 
  -5 -11   2        6.90        9.14      2.64 o 
  -4 -11   2        3.82        4.93      2.10 o 
  -3 -11   2        0.57        0.20      2.28 o 
  -2 -11   2       14.28       15.99      2.50 o 
  -1 -11   2        0.66        4.55      3.25 o 
   0 -11   2       83.04       71.85      6.50 o 
   1 -11   2        0.36       -1.30      2.60 o 
   2 -11   2        5.78        5.85      3.25 o 
   3 -11   2        3.27        1.30      2.93 o 
   4 -11   2        0.18       -1.63      2.93 o 
  -6 -10   2        1.78        1.63      2.03 o 
  -5 -10   2        3.62        1.93      1.94 o 
  -4 -10   2       45.68       50.47      3.79 o 
  -3 -10   2       34.31       35.10      3.10 o 
  -2 -10   2        4.13        2.77      1.71 o 
  -1 -10   2      150.72      140.81      8.13 o 
   0 -10   2        1.05        0.65      2.60 o 
   1 -10   2      235.22      239.07     10.41 o 
   2 -10   2       65.14       69.25      5.85 o 
   3 -10   2       57.65       57.22      5.85 o 
   4 -10   2       43.85       47.14      3.90 o 
   5 -10   2        4.33        9.43      2.93 o 
  -6  -9   2        2.41        3.35      2.17 o 
  -5  -9   2      200.74      205.93      6.85 o 
  -4  -9   2       73.18       69.31      4.02 o 
  -3  -9   2       50.62       47.28      4.06 o 
  -2  -9   2      119.82      119.24      4.68 o 
  -1  -9   2        2.31        1.18      1.48 o 
   0  -9   2        2.75        2.60      2.60 o 
   1  -9   2       50.87       53.64      5.20 o 
   2  -9   2        0.49        1.63      2.60 o 
   3  -9   2      578.08      584.71     15.30 o 
   4  -9   2       17.95       17.55      3.90 o 
   5  -9   2        0.92        0.98      3.90 o 
   6  -9   2        0.01        4.55      2.60 o 
  -7  -8   2       16.44       19.83      3.90 o 
  -6  -8   2        0.09        2.81      2.26 o 
  -5  -8   2        0.15        0.81      1.84 o 
  -4  -8   2       36.09       30.52      2.87 o 
  -3  -8   2      139.77      133.64      4.88 o 
  -2  -8   2       18.23       21.16      2.26 o 
  -1  -8   2      138.95      140.25      4.68 o 
   0  -8   2       34.74       39.01      4.23 o 
   1  -8   2      229.16      221.85      8.46 o 
   2  -8   2       97.19       91.04      5.85 o 
   3  -8   2        0.09        3.25      2.60 o 
   4  -8   2      146.13      151.21      8.13 o 
   5  -8   2       36.74       36.41      4.55 o 
   6  -8   2        5.74        4.23      2.93 o 
  -7  -7   2       30.65       35.43      4.88 o 
  -6  -7   2       61.29       64.08      4.12 o 
  -5  -7   2        4.31        7.37      2.03 o 
  -4  -7   2      143.43      144.52      5.04 o 
  -3  -7   2        0.52        0.98      1.32 o 
  -2  -7   2      259.72      229.76      7.16 o 
  -1  -7   2       11.76       13.20      1.80 o 
   0  -7   2       12.62       13.33      2.60 o 
   1  -7   2      100.94      110.56      5.85 o 
   2  -7   2        2.23        4.23      2.28 o 
   3  -7   2        1.51        3.25      2.28 o 
   4  -7   2        0.43        0.98      1.95 o 
   5  -7   2        4.94        6.50      2.93 o 
   6  -7   2        1.51        0.00      2.93 o 
   7  -7   2        1.65        1.63      2.93 o 
  -7  -6   2        1.50        0.33      2.60 o 
  -6  -6   2       21.86       21.90      2.64 o 
  -5  -6   2       21.84       21.40      2.41 o 
  -4  -6   2       19.98       22.40      3.09 o 
  -3  -6   2       70.90       75.20      3.33 o 
  -2  -6   2       21.76       22.03      1.94 o 
  -1  -6   2       50.25       48.12      2.50 o 
   0  -6   2      132.71      149.91      3.89 o 
   1  -6   2      500.71      538.12     11.40 o 
   2  -6   2       61.54       62.75      4.23 o 
   3  -6   2      631.54      656.44     13.68 o 
   4  -6   2        6.99        5.85      2.28 o 
   5  -6   2       57.41       52.99      4.88 o 
   6  -6   2        0.12        0.98      2.60 o 
   7  -6   2       11.85        7.80      3.58 o 
  -8  -5   2       13.53       17.88      4.23 o 
  -7  -5   2        1.40       -0.33      2.93 o 
  -6  -5   2        0.01        0.59      1.71 o 
  -5  -5   2        5.61        2.73      1.71 o 
  -4  -5   2      302.31      316.96      6.67 o 
  -3  -5   2        6.35        5.23      1.48 o 
  -2  -5   2      666.38      776.08     10.76 o 
  -1  -5   2        0.11        1.95      1.63 o 
   0  -5   2      421.84      436.26     15.15 o 
   1  -5   2       59.66       56.57      3.58 o 
   2  -5   2        1.15        0.98      1.30 o 
   3  -5   2        0.71        2.60      1.63 o 
   4  -5   2        1.52        1.30      1.63 o 
   5  -5   2        0.97       -0.33      1.95 o 
   6  -5   2        4.56        1.30      2.28 o 
   7  -5   2        8.49        7.48      2.93 o 
   8  -5   2        4.79        6.83      4.23 o 
  -8  -4   2        3.14        5.53      3.25 o 
  -7  -4   2        0.02        0.65      2.60 o 
  -6  -4   2        0.94        1.86      1.79 o 
  -5  -4   2       73.40       89.17      3.90 o 
  -4  -4   2      232.30      255.04      6.83 o 
  -3  -4   2      257.15      269.68      3.68 o 
  -2  -4   2      818.14      917.83      6.97 o 
  -1  -4   2        0.06       15.28      1.95 o 
   0  -4   2      762.79      802.74      7.94 o 
   1  -4   2        3.09        2.28      1.30 o 
   2  -4   2      527.46      522.13     10.10 o 
   3  -4   2        4.77        2.60      1.63 o 
   4  -4   2       27.95       27.63      2.93 o 
   5  -4   2       43.16       48.44      4.23 o 
   6  -4   2        4.98        5.20      2.60 o 
   7  -4   2       12.82       15.28      3.58 o 
   8  -4   2        6.29       12.03      4.23 o 
  -8  -3   2        5.19        2.28      3.58 o 
  -7  -3   2       11.76       10.73      3.90 o 
  -6  -3   2       74.13       63.46     19.83 o 
  -5  -3   2      234.44      245.93      5.53 o 
  -4  -3   2      129.30      132.04      3.58 o 
  -3  -3   2      643.81      629.66      6.85 o 
  -2  -3   2        0.29        0.22      0.58 o 
  -1  -3   2       17.18       16.44      1.14 o 
   0  -3   2      434.74      428.75      5.07 o 
   1  -3   2      611.89      581.12      9.14 o 
   2  -3   2       31.51       27.96      2.28 o 
   3  -3   2       21.47       20.81      2.28 o 
   4  -3   2        6.07        4.88      1.95 o 
   5  -3   2        2.59        2.93      1.95 o 
   6  -3   2       14.11       16.90      3.58 o 
   7  -3   2       12.67       14.30      3.58 o 
   8  -3   2        1.25        1.30      3.58 o 
  -7  -2   2        0.19        0.65      2.60 o 
  -6  -2   2       26.22       31.33      4.23 o 
  -5  -2   2       25.05       29.02      2.17 o 
  -4  -2   2       19.07       15.69      1.79 o 
  -3  -2   2        7.49        9.34      1.15 o 
  -2  -2   2       21.69       19.96      1.02 o 
  -1  -2   2      507.16      456.84      4.57 o 
   0  -2   2      168.30      163.25      2.12 o 
   1  -2   2       26.75       26.34      1.95 o 
   2  -2   2      113.40      121.34      4.23 o 
   3  -2   2        8.41        7.80      1.95 o 
   4  -2   2      119.10      127.81      5.85 o 
   5  -2   2        7.41        7.80      2.60 o 
   6  -2   2       71.54       80.30      5.85 o 
   7  -2   2        7.77       12.03      3.90 o 
   8  -2   2       10.06        9.75      3.58 o 
  -8  -1   2        0.03       -1.30      2.60 o 
  -7  -1   2        0.76        2.28      2.93 o 
  -6  -1   2        3.30        3.99      1.71 o 
  -5  -1   2       64.63       73.85      3.22 o 
  -4  -1   2       31.77       32.30      2.07 o 
  -3  -1   2      573.35      542.88     10.43 o 
  -2  -1   2        0.39        0.00      0.69 o 
  -1  -1   2      176.07      199.17      2.18 o 
   0  -1   2     8056.04     8503.35     39.22 o 
   1  -1   2     1314.45     1286.56     11.54 o 
   2  -1   2      258.64      238.41      5.86 o 
   3  -1   2     1144.67     1055.03     14.39 o 
   4  -1   2     2793.78     2669.49     27.64 o 
   5  -1   2        8.74        8.78      2.60 o 
   6  -1   2      101.26       94.29      6.18 o 
   7  -1   2        0.18        0.00      2.60 o 
   8  -1   2        0.70        0.00      3.25 o 
  -8   0   2        1.20        0.65      2.60 o 
  -7   0   2       10.08       11.05      3.25 o 
  -6   0   2      209.28      251.75      9.76 o 
  -5   0   2        1.88        4.88      1.63 o 
  -4   0   2       77.93       79.34      2.93 o 
  -3   0   2        7.37        6.06      1.02 o 
  -2   0   2      706.10      680.52      5.97 o 
  -1   0   2        0.14        0.98      0.98 o 
   0   0   2     7013.09     7964.64     52.69 o 
   1   0   2        2.77        2.93      0.65 o 
   2   0   2    87287.72    84247.91    465.17 o 
   3   0   2       15.33       10.08      2.28 o 
   4   0   2     3820.46     3846.11     35.71 o 
   5   0   2        1.57        6.50      2.60 o 
   6   0   2        1.43        1.30      2.60 o 
   7   0   2        2.11        0.33      2.93 o 
   8   0   2        0.35       -0.33      3.25 o 
  -8   1   2       11.71       13.65      3.90 o 
  -7   1   2        4.82        5.20      2.93 o 
  -6   1   2       22.66       26.01      3.90 o 
  -5   1   2        1.38        1.95      1.30 o 
  -4   1   2        2.27        1.30      0.98 o 
  -3   1   2      518.80      477.88      5.87 o 
  -2   1   2        1.73        5.20      0.65 o 
  -1   1   2        2.69        2.28      0.65 o 
   0   1   2     7303.58     7593.01     36.47 o 
   1   1   2      921.11      914.00      6.90 o 
   2   1   2      161.94      138.00      2.93 o 
   3   1   2     1505.61     1397.09     17.38 o 
   4   1   2     1731.06     1679.17     21.62 o 
   5   1   2       71.62       65.68      4.88 o 
   6   1   2      135.52      124.87      6.83 o 
   7   1   2        0.04       -3.58      3.25 o 
   8   1   2        3.09       -2.28      3.90 o 
  -8   2   2        6.30        4.88      3.25 o 
  -7   2   2       16.81       18.85      3.90 o 
  -6   2   2        1.58        0.33      2.28 o 
  -5   2   2        3.58        3.25      1.30 o 
  -4   2   2        0.90        0.65      0.98 o 
  -3   2   2        0.39        1.63      0.98 o 
  -2   2   2      121.97      107.68      2.28 o 
  -1   2   2      331.82      320.79      3.91 o 
   0   2   2      331.28      321.30      3.91 o 
   1   2   2      263.18      252.74      2.81 o 
   2   2   2        4.59        3.56      1.79 o 
   3   2   2       47.39       39.07      1.80 o 
   4   2   2      213.77      228.40      7.48 o 
   5   2   2       15.30       15.28      2.93 o 
   6   2   2        1.05        0.00      2.28 o 
   7   2   2        0.24        0.65      2.93 o 
  -8   3   2        2.23        1.30      2.93 o 
  -7   3   2        3.98        1.95      2.93 o 
  -6   3   2       53.38       55.92      5.53 o 
  -5   3   2       21.59       21.78      1.95 o 
  -4   3   2       19.18       20.15      1.63 o 
  -3   3   2      403.24      378.10      5.54 o 
  -2   3   2        1.20        1.30      0.65 o 
  -1   3   2        1.22        0.98      0.98 o 
   0   3   2      208.13      196.66      4.88 o 
   1   3   2      375.48      384.05      5.22 o 
   2   3   2       74.19       72.15      1.71 o 
   3   3   2       86.95       93.81      2.88 o 
   4   3   2       91.09       89.66      3.28 o 
   5   3   2        0.19       -0.16      1.32 o 
   6   3   2       40.75       38.36      4.23 o 
   7   3   2       17.40       15.60      3.58 o 
   8   3   2        0.24       -0.65      2.93 o 
  -8   4   2        0.03        3.25      3.90 o 
  -7   4   2        0.61        0.33      2.93 o 
  -6   4   2        8.44        7.48      3.25 o 
  -5   4   2      127.28      138.20      4.55 o 
  -4   4   2      273.35      289.26      6.51 o 
  -3   4   2       72.84       72.18      2.60 o 
  -2   4   2      636.06      720.02      8.15 o 
  -1   4   2      786.59      820.30      8.16 o 
   0   4   2       51.49       48.45      2.60 o 
   1   4   2        0.39        0.65      0.98 o 
   2   4   2      237.99      247.95      5.21 o 
   3   4   2        0.00       -0.23      0.78 o 
   4   4   2      143.91      146.77      4.14 o 
   5   4   2       16.26       20.44      2.03 o 
   6   4   2       14.14        7.80      2.93 o 
   7   4   2        2.88        1.95      2.93 o 
   8   4   2       18.96       19.83      4.55 o 
  -8   5   2        5.38        8.45      4.23 o 
  -7   5   2        0.80        0.00      2.93 o 
  -6   5   2        0.01       -1.63      2.60 o 
  -5   5   2        7.34        4.88      1.63 o 
  -4   5   2      225.58      221.85      5.53 o 
  -3   5   2      134.76      142.45      4.23 o 
  -2   5   2      180.28      183.47      4.55 o 
  -1   5   2      337.77      362.71      5.86 o 
   0   5   2        4.68        4.55      1.63 o 
   1   5   2        0.17        1.30      0.98 o 
   2   5   2      318.84      315.66      7.98 o 
   3   5   2      144.28      145.56      2.81 o 
   4   5   2      175.92      190.38      4.75 o 
   5   5   2       16.79       16.78      2.03 o 
   6   5   2      101.24       96.24      6.83 o 
   7   5   2        1.41        1.95      2.93 o 
   8   5   2        2.47        2.28      3.25 o 
  -7   6   2        0.02        2.93      3.58 o 
  -6   6   2       18.80       20.48      4.55 o 
  -5   6   2       10.51        9.43      1.95 o 
  -4   6   2       77.19       69.58      3.58 o 
  -3   6   2       37.91       41.94      2.60 o 
  -2   6   2        6.59        7.48      1.30 o 
  -1   6   2      258.94      243.73      5.21 o 
   0   6   2       36.67       42.91      2.28 o 
   1   6   2     2298.83     2510.17     16.75 o 
   2   6   2       52.35       49.65      2.44 o 
   3   6   2      381.55      406.80      7.65 o 
   4   6   2        0.01        0.03      1.13 o 
   5   6   2        0.41        0.33      2.60 o 
   6   6   2        8.30        6.18      2.93 o 
   7   6   2        5.52        8.78      3.58 o 
   8   6   2        1.60       -1.30      3.58 o 
  -7   7   2        0.93        2.28      3.90 o 
  -6   7   2        0.66        3.58      3.58 o 
  -5   7   2       10.35       15.60      2.28 o 
  -4   7   2       42.73       46.81      3.25 o 
  -3   7   2        0.34        0.00      1.30 o 
  -2   7   2       26.01       20.80      1.95 o 
  -1   7   2       60.36       63.07      4.55 o 
   0   7   2        2.12        2.60      1.30 o 
   1   7   2      146.48      155.79      3.90 o 
   2   7   2        0.06        0.00      1.08 o 
   3   7   2       54.41       61.26      4.88 o 
   4   7   2        0.21        0.05      1.38 o 
   5   7   2        4.95        3.25      2.93 o 
   6   7   2        7.79        8.45      3.25 o 
   7   7   2        0.89        1.30      3.58 o 
  -6   8   2       62.19       73.47      7.48 o 
  -5   8   2        0.21        2.60      2.28 o 
  -4   8   2       48.63       51.69      3.58 o 
  -3   8   2       52.27       47.46      3.25 o 
  -2   8   2       99.17       97.55      4.23 o 
  -1   8   2       72.70       66.33      3.25 o 
   0   8   2      356.66      375.89      7.16 o 
   1   8   2       69.53       66.98      5.20 o 
   2   8   2      243.24      243.66      9.76 o 
   3   8   2      169.22      166.93      4.99 o 
   4   8   2       47.34       49.85      3.19 o 
   5   8   2       25.39       22.43      4.23 o 
   6   8   2        0.33       -0.65      3.25 o 
   7   8   2        6.30        6.50      3.90 o 
  -6   9   2        2.51        1.95      3.58 o 
  -5   9   2        2.31        2.93      3.25 o 
  -4   9   2        1.66        2.93      1.95 o 
  -3   9   2       18.39       22.43      2.60 o 
  -2   9   2       12.24       10.40      1.95 o 
  -1   9   2       87.33       77.06      5.85 o 
   0   9   2       47.11       48.44      5.20 o 
   1   9   2      798.90      783.02     17.60 o 
   2   9   2       70.63       62.42      5.85 o 
   3   9   2       73.14       72.25      3.59 o 
   4   9   2       20.41       18.45      2.34 o 
   5   9   2        9.77        9.75      3.58 o 
   6   9   2        1.83        3.90      3.58 o 
   7   9   2        3.67        2.93      3.90 o 
  -5  10   2        1.02       -2.93      2.93 o 
  -4  10   2        4.40        7.15      2.28 o 
  -3  10   2       11.07       15.28      2.60 o 
  -2  10   2        0.08       -0.33      2.93 o 
  -1  10   2        0.84        0.00      2.93 o 
   0  10   2      206.04      197.74      9.43 o 
   1  10   2       63.74       65.35      6.18 o 
   2  10   2       75.87       78.68      6.83 o 
   3  10   2      151.16      138.20      8.45 o 
   4  10   2       41.05       53.64      6.18 o 
   5  10   2       40.18       47.14      6.18 o 
   6  10   2       19.91       19.18      4.88 o 
  -4  11   2        0.16       -3.90      2.60 o 
  -3  11   2        8.21       10.08      3.90 o 
  -2  11   2       11.05       11.38      3.58 o 
  -1  11   2        3.14        1.95      2.93 o 
   0  11   2       14.85       13.98      3.58 o 
   1  11   2       17.73       13.33      3.58 o 
   2  11   2        2.47        1.95      2.93 o 
   3  11   2        2.54        4.55      3.25 o 
   4  11   2       51.23       54.61      6.50 o 
   5  11   2        0.13        0.00      3.25 o 
  -2  12   2        6.33       11.38      3.90 o 
  -1  12   2        4.46        3.58      3.25 o 
   0  12   2        0.70        0.33      2.93 o 
   1  12   2       13.51       13.98      4.23 o 
   2  12   2        0.89        4.55      2.93 o 
   3  12   2        0.83       -0.33      2.93 o 
   4  12   2        8.68       13.65      4.55 o 
  -1  13   2       19.23       22.75      4.88 o 
   0  13   2        8.85       10.40      3.90 o 
   1  13   2        0.03        0.00      3.25 o 
   2  13   2        5.41        6.50      3.58 o 
  -1 -13   3        2.18        1.95      3.58 o 
   0 -13   3        9.87       10.08      3.90 o 
  -4 -12   3        2.41        2.04      2.34 o 
  -3 -12   3       39.66       43.14      3.75 o 
  -2 -12   3        1.02       -0.02      1.80 o 
  -1 -12   3        8.07       11.70      3.90 o 
   0 -12   3       10.51       13.98      4.23 o 
   1 -12   3        0.94       -2.60      2.60 o 
   2 -12   3       18.10       17.88      4.55 o 
   3 -12   3        0.26        0.98      2.60 o 
  -5 -11   3        7.04        7.41      2.26 o 
  -4 -11   3        1.59        3.29      2.03 o 
  -3 -11   3        0.20       -1.63      1.56 o 
  -2 -11   3        9.84       10.97      2.34 o 
  -1 -11   3        0.12       -0.65      2.60 o 
   0 -11   3        0.77       -2.28      2.28 o 
   1 -11   3        8.25        6.18      3.25 o 
   2 -11   3        2.45        1.95      2.60 o 
   3 -11   3        1.57       -0.65      2.60 o 
   4 -11   3        0.00       -0.33      2.93 o 
  -6 -10   3        2.41        7.59      2.58 o 
  -5 -10   3        0.46        1.00      1.80 o 
  -4 -10   3        0.05        1.07      1.86 o 
  -3 -10   3       44.07       38.50      3.33 o 
  -2 -10   3       11.24       13.09      2.26 o 
  -1 -10   3        2.00       -0.41      1.71 o 
   0 -10   3        0.05        0.33      2.60 o 
   1 -10   3      141.71      143.08      8.13 o 
   2 -10   3       12.43       12.68      3.58 o 
   3 -10   3       10.98       13.33      3.58 o 
   4 -10   3       96.89       99.49      7.48 o 
   5 -10   3        2.60        1.63      3.58 o 
  -6  -9   3       24.77       30.61      3.33 o 
  -5  -9   3       52.96       59.07      3.89 o 
  -4  -9   3       56.67       60.24      3.89 o 
  -3  -9   3        1.70        1.97      1.94 o 
  -2  -9   3       38.24       40.19      4.55 o 
  -1  -9   3        1.57        3.49      1.80 o 
   0  -9   3      106.61       89.09      6.18 o 
   1  -9   3        9.19        9.75      2.93 o 
   2  -9   3      484.78      489.22     14.00 o 
   3  -9   3       17.19       19.50      3.90 o 
   4  -9   3      113.57      123.88      7.80 o 
   5  -9   3        0.74        1.63      2.93 o 
   6  -9   3        9.13        7.80      3.58 o 
  -7  -8   3       30.99       30.23      4.55 o 
  -6  -8   3        1.64        1.30      2.60 o 
  -5  -8   3      318.67      324.61      8.27 o 
  -4  -8   3        2.11        3.64      1.80 o 
  -3  -8   3      140.25      133.00      4.94 o 
  -2  -8   3        7.51        6.89      1.80 o 
  -1  -8   3      121.53      115.99      4.35 o 
   0  -8   3       78.39       75.76      5.20 o 
   1  -8   3      103.39       98.85      5.85 o 
   2  -8   3      116.40      125.19      6.83 o 
   3  -8   3        0.98       -0.98      2.60 o 
   4  -8   3       60.49       54.29      5.20 o 
   5  -8   3        0.64        2.93      2.60 o 
   6  -8   3       51.84       55.26      5.85 o 
  -7  -7   3       19.73       19.83      3.90 o 
  -6  -7   3       46.17       47.46      5.20 o 
  -5  -7   3        0.43        0.00      1.84 o 
  -4  -7   3       84.16       87.31      4.02 o 
  -3  -7   3        0.02        0.49      2.11 o 
  -2  -7   3        8.44       10.65      1.71 o 
  -1  -7   3        4.34        8.42      1.71 o 
   0  -7   3       16.52       20.99      3.90 o 
   1  -7   3        3.71        4.23      1.95 o 
   2  -7   3       26.75       28.93      3.90 o 
   3  -7   3       11.14       10.08      2.60 o 
   4  -7   3       84.99       82.91      5.85 o 
   5  -7   3       64.52       60.47      5.53 o 
   6  -7   3        2.12       -0.65      2.60 o 
   7  -7   3       14.48       15.28      3.90 o 
  -8  -6   3       24.18       29.58      4.88 o 
  -7  -6   3       13.73        8.78      3.25 o 
  -6  -6   3        0.45        3.58      2.60 o 
  -5  -6   3        0.15       -0.33      1.61 o 
  -4  -6   3       39.13       39.93      2.87 o 
  -3  -6   3       19.89       22.85      2.17 o 
  -2  -6   3      309.49      343.61      6.66 o 
  -1  -6   3       15.18       13.23      2.11 o 
   0  -6   3      155.14      161.70      4.55 o 
   1  -6   3      246.56      285.68      8.46 o 
   2  -6   3      860.87      885.72     15.65 o 
   3  -6   3        6.96        5.53      2.28 o 
   4  -6   3        8.93       10.40      2.60 o 
   5  -6   3        3.08        4.55      2.60 o 
   6  -6   3       16.32       17.23      3.58 o 
   7  -6   3        2.58        2.60      3.25 o 
  -8  -5   3        6.47       10.40      3.90 o 
  -7  -5   3        9.06        9.10      3.25 o 
  -6  -5   3        0.83        1.30      2.60 o 
  -5  -5   3        1.34        1.22      1.32 o 
  -4  -5   3      128.09      145.65      9.43 o 
  -3  -5   3       43.93       47.50      5.69 o 
  -2  -5   3      475.96      571.57      8.06 o 
  -1  -5   3     1973.40     2299.53     16.82 o 
   0  -5   3      658.51      745.88      8.63 o 
   1  -5   3      328.22      340.20      8.79 o 
   2  -5   3       97.18      106.33      5.20 o 
   3  -5   3      173.84      164.26      6.83 o 
   4  -5   3      116.12      121.62      6.50 o 
   5  -5   3       14.21       12.35      2.93 o 
   6  -5   3        2.10        3.58      2.60 o 
   7  -5   3       40.26       43.89      5.53 o 
   8  -5   3        8.07       10.08      3.90 o 
  -8  -4   3        6.07        5.20      3.58 o 
  -7  -4   3       13.14       15.60      3.90 o 
  -6  -4   3        8.63        6.50      2.93 o 
  -5  -4   3      115.93      130.67      7.32 o 
  -4  -4   3       14.93       12.44      2.76 o 
  -3  -4   3      283.75      270.12      4.56 o 
  -2  -4   3       99.14      112.39      2.28 o 
  -1  -4   3      203.07      236.28      2.88 o 
   0  -4   3     1927.32     2101.13     24.48 o 
   1  -4   3      567.82      605.16     10.76 o 
   2  -4   3       23.87       23.08      2.60 o 
   3  -4   3       71.76       65.35      3.90 o 
   4  -4   3        1.24        0.65      1.63 o 
   5  -4   3        5.87        4.55      2.28 o 
   6  -4   3        9.99        9.10      2.93 o 
   7  -4   3        0.05       -0.33      2.60 o 
   8  -4   3        4.79        4.88      3.25 o 
  -8  -3   3        0.10       -0.98      3.58 o 
  -7  -3   3        4.45        0.00      2.93 o 
  -6  -3   3        0.60        0.98      2.60 o 
  -5  -3   3        8.38        9.01      1.38 o 
  -4  -3   3       94.24       90.18      2.65 o 
  -3  -3   3      149.29      142.34      2.95 o 
  -2  -3   3       21.57       21.14      1.79 o 
  -1  -3   3       13.91       14.98      0.87 o 
   0  -3   3        0.68        0.39      0.54 o 
   1  -3   3     3278.70     3289.23     18.73 o 
   2  -3   3      111.92      116.44      4.55 o 
   3  -3   3      393.79      366.34      8.79 o 
   4  -3   3       19.31       15.28      2.60 o 
   5  -3   3       60.75       59.50      4.88 o 
   6  -3   3        0.09       -1.63      2.28 o 
   7  -3   3        0.21        0.98      3.25 o 
   8  -3   3        0.12        0.33      3.25 o 
  -7  -2   3        1.79        6.50      3.25 o 
  -6  -2   3      115.26      119.98      6.50 o 
  -5  -2   3      100.07      106.10      3.68 o 
  -4  -2   3        0.89       -0.33      1.15 o 
  -3  -2   3      252.39      241.74      4.25 o 
  -2  -2   3       20.00       23.63      1.25 o 
  -1  -2   3      213.30      198.06      7.65 o 
   0  -2   3       19.22       16.29      0.78 o 
   1  -2   3       65.39       54.43      1.38 o 
   2  -2   3      317.82      295.08      7.17 o 
   3  -2   3       91.43       87.48      4.55 o 
   4  -2   3       36.41       28.28      3.25 o 
   5  -2   3        5.39        2.28      2.28 o 
   6  -2   3        0.89        0.65      2.60 o 
   7  -2   3        0.01        2.60      3.25 o 
   8  -2   3       26.30       25.68      4.88 o 
  -8  -1   3       25.03       27.31      4.88 o 
  -7  -1   3       96.45      106.97      7.15 o 
  -6  -1   3       17.29       21.13      3.58 o 
  -5  -1   3      332.38      375.03      6.76 o 
  -4  -1   3       52.85       47.06      2.17 o 
  -3  -1   3        2.41        1.30      0.98 o 
  -2  -1   3      464.21      612.57     16.96 o 
  -1  -1   3        7.44        6.18      0.69 o 
   0  -1   3     6321.37     6549.51     30.73 o 
   1  -1   3      122.46      107.16      3.58 o 
   2  -1   3     2390.87     2425.67     16.00 o 
   3  -1   3       13.65       12.35      2.28 o 
   4  -1   3      929.64      907.54     15.66 o 
   5  -1   3       12.14        9.43      2.60 o 
   6  -1   3      455.88      455.37     13.67 o 
   7  -1   3       15.23       11.38      3.25 o 
   8  -1   3        4.62        0.33      3.25 o 
  -8   0   3        0.05        2.93      3.25 o 
  -7   0   3       35.04       31.21      4.55 o 
  -6   0   3       16.06       16.90      3.25 o 
  -5   0   3       29.11       26.01      2.28 o 
  -4   0   3        1.88       -0.65      0.98 o 
  -3   0   3     1342.69     1390.22     16.69 o 
  -2   0   3        2.37        2.60      1.30 o 
  -1   0   3      433.35      411.86      6.85 o 
   0   0   3        1.55        1.08      0.58 o 
   1   0   3     1129.81     1116.55      6.57 o 
   2   0   3      199.32      181.64      3.58 o 
   3   0   3      562.46      512.55     10.11 o 
   4   0   3       44.02       50.07      4.55 o 
   5   0   3       72.98       66.65      5.20 o 
   6   0   3       54.44       58.19      5.53 o 
   7   0   3       11.80       12.03      3.58 o 
   8   0   3        0.03       -2.28      3.58 o 
  -8   1   3        5.05        3.25      3.90 o 
  -7   1   3       64.23       54.29      5.53 o 
  -6   1   3       37.63       45.84      4.88 o 
  -5   1   3      244.02      231.30      8.46 o 
  -4   1   3        4.43        5.53      1.30 o 
  -3   1   3        4.87        2.93      0.98 o 
  -2   1   3      294.49      310.38      3.58 o 
  -1   1   3        6.47        5.20      0.65 o 
   0   1   3     6697.06     6645.52     31.57 o 
   1   1   3      283.13      250.29      3.58 o 
   2   1   3     1160.02     1161.14      9.83 o 
   3   1   3        2.06        2.60      1.95 o 
   4   1   3       16.66       25.03      3.25 o 
   5   1   3       50.62       42.91      4.23 o 
   6   1   3      396.60      335.21     11.39 o 
   7   1   3        0.30       -0.65      2.93 o 
   8   1   3       32.89       22.43      5.53 o 
  -8   2   3        0.30       -1.30      3.58 o 
  -7   2   3        0.03       -0.65      2.60 o 
  -6   2   3       30.69       35.11      4.23 o 
  -5   2   3      150.28      138.87      6.83 o 
  -4   2   3       46.99       47.47      2.28 o 
  -3   2   3      369.47      343.22      4.88 o 
  -2   2   3       26.80       25.68      1.30 o 
  -1   2   3      169.16      161.76      2.93 o 
   0   2   3      183.39      152.37      2.93 o 
   1   2   3       13.64       14.95      1.63 o 
   2   2   3      654.56      614.46     18.77 o 
   3   2   3      195.59      197.90      9.11 o 
   4   2   3       91.13       84.87      5.20 o 
   5   2   3       43.38       35.76      3.90 o 
   6   2   3      108.38       95.27      6.50 o 
   7   2   3        5.00        3.25      2.93 o 
   8   2   3       10.67       11.05      4.55 o 
  -8   3   3        1.06        0.98      3.25 o 
  -7   3   3        8.06        6.83      3.58 o 
  -6   3   3        7.20        6.50      2.93 o 
  -5   3   3       63.68       72.18      5.20 o 
  -4   3   3      183.23      180.20      4.23 o 
  -3   3   3      224.87      228.09      4.23 o 
  -2   3   3      174.76      178.62      3.58 o 
  -1   3   3       42.78       46.49      1.95 o 
   0   3   3       21.39       14.95      1.30 o 
   1   3   3     4196.85     4260.97     33.43 o 
   2   3   3        0.46        0.65      0.54 o 
   3   3   3      314.38      305.40      4.63 o 
   4   3   3       52.06       44.22      2.28 o 
   5   3   3       37.23       35.43      3.90 o 
   6   3   3        1.28        0.33      2.28 o 
   7   3   3        0.40        3.58      3.25 o 
   8   3   3        0.55        0.65      3.25 o 
  -8   4   3        3.52        8.78      4.23 o 
  -7   4   3        1.83        2.93      3.25 o 
  -6   4   3        6.68        7.80      3.25 o 
  -5   4   3       51.12       56.24      5.20 o 
  -4   4   3        1.86        1.95      1.30 o 
  -3   4   3       20.21       18.53      1.63 o 
  -2   4   3      399.78      437.71      6.19 o 
  -1   4   3       77.76       72.19      2.60 o 
   0   4   3     1107.77     1138.55     10.14 o 
   1   4   3     1173.89     1286.39     11.13 o 
   2   4   3       54.01       53.32      1.61 o 
   3   4   3      381.17      374.55      4.36 o 
   4   4   3        0.25        1.30      1.13 o 
   5   4   3        0.06        0.00      2.28 o 
   6   4   3       16.06       13.65      3.58 o 
   7   4   3        6.58        8.13      3.25 o 
   8   4   3        3.55        0.65      3.25 o 
  -7   5   3        7.11       10.08      4.23 o 
  -6   5   3        0.92       -1.30      3.25 o 
  -5   5   3        1.04       -0.33      2.60 o 
  -4   5   3       73.83       75.10      3.25 o 
  -3   5   3      136.88      140.17      3.90 o 
  -2   5   3      283.95      312.75      5.86 o 
  -1   5   3     2120.10     2434.32     17.40 o 
   0   5   3      315.51      370.81      8.79 o 
   1   5   3     1040.62     1116.70     10.13 o 
   2   5   3      101.86      105.69      2.27 o 
   3   5   3      228.71      220.69      4.07 o 
   4   5   3       92.21      100.86      4.23 o 
   5   5   3        7.11        6.50      2.93 o 
   6   5   3       16.92       16.58      3.58 o 
   7   5   3       45.23       41.29      5.53 o 
   8   5   3        3.38        7.48      3.58 o 
  -7   6   3        2.12        3.58      4.23 o 
  -6   6   3        2.08        2.28      2.93 o 
  -5   6   3        7.50        8.45      3.25 o 
  -4   6   3        1.42        1.30      1.30 o 
  -3   6   3        3.37        0.33      1.30 o 
  -2   6   3      197.76      204.93      5.20 o 
  -1   6   3        1.21        2.60      1.30 o 
   0   6   3        1.25        4.88      1.30 o 
   1   6   3      195.63      239.11      4.88 o 
   2   6   3        9.10        6.83      1.30 o 
   3   6   3       74.33       81.01      2.41 o 
   4   6   3      218.34      212.35      4.93 o 
   5   6   3        0.04        0.98      2.60 o 
   6   6   3       49.82       42.91      5.20 o 
   7   6   3        1.86        1.95      2.93 o 
   8   6   3        5.84        6.83      3.90 o 
  -7   7   3        0.02        2.28      3.58 o 
  -6   7   3       23.38       21.13      4.55 o 
  -5   7   3       42.22       54.29      5.53 o 
  -4   7   3       17.79       19.50      2.28 o 
  -3   7   3      107.52      102.42      3.90 o 
  -2   7   3        1.78        1.63      1.63 o 
  -1   7   3      256.77      249.55      5.86 o 
   0   7   3        0.69        1.63      1.30 o 
   1   7   3        7.02        5.85      1.63 o 
   2   7   3       14.65       13.98      2.93 o 
   3   7   3       15.33       14.88      1.86 o 
   4   7   3        1.69        0.00      2.28 o 
   5   7   3       22.50       20.15      4.23 o 
   6   7   3        7.38        7.15      3.25 o 
   7   7   3       35.58       35.11      5.53 o 
  -6   8   3       33.61       35.76      5.53 o 
  -5   8   3        4.89        6.18      3.25 o 
  -4   8   3        0.46        0.00      1.63 o 
  -3   8   3       17.08       18.20      2.28 o 
  -2   8   3       74.67       65.35      3.58 o 
  -1   8   3        1.28        0.98      1.63 o 
   0   8   3      186.30      190.60      5.20 o 
   1   8   3        2.07        0.65      2.60 o 
   2   8   3      274.10      297.36     10.74 o 
   3   8   3      124.37      139.87      4.51 o 
   4   8   3        2.86        5.20      3.25 o 
   5   8   3      146.18      150.23      9.10 o 
   6   8   3       76.74       83.55      7.48 o 
   7   8   3       10.74       11.38      4.23 o 
  -6   9   3       16.24       16.58      4.55 o 
  -5   9   3        3.82        6.83      3.58 o 
  -4   9   3      294.51      311.63      8.13 o 
  -3   9   3       48.78       52.34      3.58 o 
  -2   9   3       79.47       77.38      3.90 o 
  -1   9   3      113.31      124.86      4.88 o 
   0   9   3        0.81       -0.65      2.28 o 
   1   9   3        3.60        3.25      2.93 o 
   2   9   3       47.33       44.54      5.20 o 
   3   9   3        7.57        9.43      3.58 o 
   4   9   3      360.10      387.51     14.32 o 
   5   9   3       76.77       81.93      7.15 o 
   6   9   3        3.99        6.83      4.23 o 
  -5  10   3        1.45       -1.63      3.25 o 
  -4  10   3        7.35        6.50      2.28 o 
  -3  10   3       60.86       63.07      4.23 o 
  -2  10   3       36.36       33.16      4.55 o 
  -1  10   3        0.30       -0.65      2.28 o 
   0  10   3      145.71      134.30      7.80 o 
   1  10   3        0.05       -1.63      2.60 o 
   2  10   3      179.48      179.84      9.76 o 
   3  10   3      122.50      140.47      8.78 o 
   4  10   3       97.14      116.72      8.78 o 
   5  10   3       30.30       29.91      5.20 o 
   6  10   3        5.22       12.03      4.88 o 
  -3  11   3        1.05       -0.33      2.60 o 
  -2  11   3        0.82       -1.30      2.60 o 
  -1  11   3        5.86        2.93      2.93 o 
   0  11   3        0.53        3.90      2.93 o 
   1  11   3       65.93       49.42      5.53 o 
   2  11   3        1.71        2.60      3.25 o 
   3  11   3        2.19        0.98      2.60 o 
   4  11   3       12.01       12.68      4.23 o 
   5  11   3        5.80        4.55      3.90 o 
  -3  12   3        0.22        2.60      3.58 o 
  -2  12   3        1.32        2.60      3.25 o 
  -1  12   3        1.27        2.93      2.93 o 
   0  12   3        2.54        3.58      3.25 o 
   1  12   3        6.74        4.55      2.93 o 
   2  12   3        1.55       -0.33      2.93 o 
   3  12   3        2.55        3.58      3.25 o 
   4  12   3        1.88        0.98      3.58 o 
  -1  13   3       10.90       11.38      3.90 o 
   0  13   3        9.80       17.23      4.55 o 
   1  13   3        3.11        4.55      3.58 o 
   2  13   3        0.35        0.00      3.25 o 
  -3 -12   4        1.70        1.32      1.86 o 
  -2 -12   4        7.27        9.33      2.50 o 
  -1 -12   4        2.24        1.95      2.93 o 
   0 -12   4        4.43        7.15      3.58 o 
   1 -12   4        1.36        1.30      3.25 o 
   2 -12   4        0.06        0.33      2.93 o 
  -4 -11   4        0.00        0.42      1.94 o 
  -3 -11   4       16.22       18.02      2.81 o 
  -2 -11   4        3.90        3.03      1.80 o 
  -1 -11   4        0.00        0.98      3.25 o 
   0 -11   4        0.29       -1.95      2.60 o 
   1 -11   4        0.98        4.55      3.25 o 
   2 -11   4       23.05       14.63      3.58 o 
   3 -11   4        0.03        0.98      2.60 o 
   4 -11   4        2.90        4.55      3.58 o 
  -5 -10   4       20.80       19.88      2.96 o 
  -4 -10   4        1.54        0.82      1.86 o 
  -3 -10   4       16.72       12.93      2.41 o 
  -2 -10   4       96.37       86.78      4.58 o 
  -1 -10   4       38.15       44.10      3.43 o 
   0 -10   4        2.72        3.90      2.93 o 
   1 -10   4      100.78       86.81      6.50 o 
   2 -10   4        2.82        2.28      2.93 o 
   3 -10   4      100.04       98.51      7.15 o 
   4 -10   4        9.23        8.45      3.58 o 
   5 -10   4       26.50       32.51      5.53 o 
  -6  -9   4        3.13        3.90      2.93 o 
  -5  -9   4        5.56        5.66      2.26 o 
  -4  -9   4       21.73       27.99      2.87 o 
  -3  -9   4      374.85      341.50      8.27 o 
  -2  -9   4      100.48      105.46      7.64 o 
  -1  -9   4       91.79       82.52      4.12 o 
   0  -9   4      108.03      115.75      7.15 o 
   1  -9   4        8.56       14.95      3.25 o 
   2  -9   4        2.40        4.23      2.60 o 
   3  -9   4        6.49        9.43      3.25 o 
   4  -9   4        2.06        5.53      3.58 o 
   5  -9   4      149.71      158.68      9.43 o 
  -7  -8   4        0.13       -0.33      2.60 o 
  -6  -8   4        6.27        8.78      3.25 o 
  -5  -8   4       55.40       60.03      3.91 o 
  -4  -8   4       10.88       11.65      2.30 o 
  -3  -8   4        3.07        1.95      1.61 o 
  -2  -8   4      173.47      162.95      5.27 o 
  -1  -8   4      145.15      125.80     10.73 o 
   0  -8   4       48.14       47.25      2.96 o 
   1  -8   4       76.88       73.15      5.20 o 
   2  -8   4        2.08        3.90      2.60 o 
   3  -8   4       55.92       60.14      5.53 o 
   4  -8   4        3.11        6.18      2.93 o 
   5  -8   4        4.96        3.90      3.25 o 
   6  -8   4       25.57       31.86      5.20 o 
  -7  -7   4       46.56       39.99      5.20 o 
  -6  -7   4        2.87        2.60      2.93 o 
  -5  -7   4       65.40       70.41      4.39 o 
  -4  -7   4      217.48      224.60      6.32 o 
  -3  -7   4        9.64       10.95      2.28 o 
  -2  -7   4      309.42      319.11     11.23 o 
  -1  -7   4        4.69        4.13      1.48 o 
   0  -7   4      325.78      271.48     15.46 o 
   1  -7   4       30.92       30.88      3.58 o 
   2  -7   4       28.19       27.96      3.90 o 
   3  -7   4       25.34       26.66      3.58 o 
   4  -7   4        2.76        4.23      2.60 o 
   5  -7   4        0.16        0.33      2.28 o 
   6  -7   4        0.00        0.65      2.60 o 
   7  -7   4        0.08        1.63      2.93 o 
  -7  -6   4        0.85        2.28      2.93 o 
  -6  -6   4       11.71       10.73      3.25 o 
  -5  -6   4        0.75        0.35      1.32 o 
  -4  -6   4       16.83       19.65      2.17 o 
  -3  -6   4       26.77       31.24      2.53 o 
  -2  -6   4       79.97       82.35      3.74 o 
  -1  -6   4       84.57       88.32      3.45 o 
   0  -6   4       18.84       20.32      1.94 o 
   1  -6   4      103.82       97.88      5.20 o 
   2  -6   4       56.71       55.27      4.23 o 
   3  -6   4      198.24      203.29      8.13 o 
   4  -6   4       17.51       17.23      3.25 o 
   5  -6   4      107.97      116.40      7.15 o 
   6  -6   4        4.09        4.55      2.93 o 
   7  -6   4        8.93        7.15      3.90 o 
  -8  -5   4        3.90        5.53      3.58 o 
  -7  -5   4       36.82       42.26      5.20 o 
  -6  -5   4      130.57      136.57      7.80 o 
  -5  -5   4        4.36        4.39      1.84 o 
  -4  -5   4        0.69        1.73      1.48 o 
  -3  -5   4       45.82       35.60      6.99 o 
  -2  -5   4      743.43      774.49      9.57 o 
  -1  -5   4        1.57        5.06      0.98 o 
   0  -5   4      183.36      219.82      4.71 o 
   1  -5   4       24.92       28.17      2.07 o 
   2  -5   4      209.37      217.64      7.48 o 
   3  -5   4        0.32        0.00      1.63 o 
   4  -5   4       13.27       10.73      2.60 o 
   5  -5   4        0.32        1.63      2.60 o 
   6  -5   4        2.63        2.28      2.60 o 
   7  -5   4        0.05       -1.30      2.60 o 
  -8  -4   4       77.93       83.23      7.48 o 
  -7  -4   4       19.79       14.63      4.23 o 
  -6  -4   4        1.46        0.00      2.60 o 
  -5  -4   4       17.68       22.10      3.58 o 
  -4  -4   4        1.62        2.83      1.48 o 
  -3  -4   4      199.05      227.98      3.79 o 
  -2  -4   4      231.07      210.27    126.42 o 
  -1  -4   4      317.87      369.13      9.77 o 
   0  -4   4     1169.56     1298.84      8.67 o 
   1  -4   4       70.05       72.50      2.50 o 
   2  -4   4       40.01       40.64      3.25 o 
   3  -4   4        0.12        0.33      1.30 o 
   4  -4   4      112.15      109.58      5.85 o 
   5  -4   4        0.01        1.30      1.95 o 
   6  -4   4        1.45        4.55      2.60 o 
   7  -4   4        4.06        5.85      2.93 o 
   8  -4   4        0.35        0.33      3.25 o 
  -8  -3   4       25.22       26.33      5.20 o 
  -7  -3   4        3.52        0.33      3.25 o 
  -6  -3   4       31.15       26.33      4.23 o 
  -5  -3   4       99.65      101.77      3.90 o 
  -4  -3   4      249.83      264.54     12.20 o 
  -3  -3   4      468.14      484.24     13.84 o 
  -2  -3   4      342.08      385.19      5.86 o 
  -1  -3   4      627.76      612.98      6.52 o 
   0  -3   4      189.39      198.37      2.95 o 
   1  -3   4       23.72       22.57      1.46 o 
   2  -3   4      137.25      121.65      4.88 o 
   3  -3   4      120.15      120.66      5.53 o 
   4  -3   4       18.18       20.15      2.93 o 
   5  -3   4        0.02        0.98      2.28 o 
   6  -3   4        0.47       -0.98      2.28 o 
   7  -3   4        1.07        0.98      3.25 o 
   8  -3   4        3.75        4.55      3.90 o 
  -6  -2   4        0.03        0.00      2.60 o 
  -5  -2   4       23.13       27.31      3.25 o 
  -4  -2   4       85.31      100.88      3.19 o 
  -3  -2   4      348.71      360.48      4.48 o 
  -2  -2   4      117.31      119.91      6.02 o 
  -1  -2   4       68.18       68.41      1.79 o 
   0  -2   4        1.66        2.73      0.54 o 
   1  -2   4      422.14      387.86      7.01 o 
   2  -2   4        0.39        0.33      0.92 o 
   3  -2   4       85.13       85.85      4.55 o 
   4  -2   4        2.12       -0.33      1.95 o 
   5  -2   4        1.28        1.63      2.28 o 
   6  -2   4       20.72       25.36      4.23 o 
   7  -2   4        6.84        5.20      3.25 o 
   8  -2   4       19.68       20.48      4.88 o 
  -7  -1   4        1.68        1.95      2.60 o 
  -6  -1   4       12.22       13.33      2.93 o 
  -5  -1   4        3.22        5.20      2.28 o 
  -4  -1   4      200.30      189.12      4.06 o 
  -3  -1   4      195.86      211.99      3.67 o 
  -2  -1   4       33.78       28.20      1.63 o 
  -1  -1   4      867.23      830.25      5.66 o 
   0  -1   4       26.81       26.80      1.95 o 
   1  -1   4       62.04       63.99      1.62 o 
   2  -1   4      837.31      817.26     12.09 o 
   3  -1   4      153.09      148.33      5.53 o 
   4  -1   4      104.91      103.73      5.53 o 
   5  -1   4      219.81      238.44      9.43 o 
   6  -1   4      500.60      484.07     14.65 o 
   7  -1   4        3.00        4.88      2.93 o 
   8  -1   4       41.51       43.56      5.85 o 
  -8   0   4        3.50        4.23      3.25 o 
  -7   0   4        4.40        3.90      2.60 o 
  -6   0   4       18.25       14.30      2.93 o 
  -5   0   4       16.29       13.98      2.93 o 
  -4   0   4     1222.60     1411.71     11.43 o 
  -3   0   4        0.00       -0.65      0.65 o 
  -2   0   4     1656.90     1754.68     18.71 o 
  -1   0   4        0.02        1.30      1.63 o 
   0   0   4     1784.00     1783.83     40.90 o 
   1   0   4        0.06        0.33      0.65 o 
   2   0   4     1376.52     1319.04     11.15 o 
   3   0   4        0.74        0.33      1.30 o 
   4   0   4    10023.04     9576.29     69.36 o 
   5   0   4       13.93       16.90      3.58 o 
   6   0   4      773.04      733.39     17.59 o 
   7   0   4        0.25       -1.63      2.93 o 
   8   0   4        0.35        1.30      3.90 o 
  -8   1   4       23.58       27.63      4.88 o 
  -7   1   4       14.06       12.03      3.25 o 
  -6   1   4       54.09       52.34      4.88 o 
  -5   1   4        7.69        9.75      2.60 o 
  -4   1   4      357.96      318.34      9.11 o 
  -3   1   4       36.85       32.19      1.30 o 
  -2   1   4        9.87        5.20      1.63 o 
  -1   1   4     1128.16     1100.99      8.52 o 
   0   1   4       13.16       12.68      0.98 o 
   1   1   4        1.46        0.65      0.98 o 
   2   1   4      503.18      453.24      6.20 o 
   3   1   4      149.61      154.84      3.90 o 
   5   1   4      248.84      217.32      8.46 o 
   6   1   4      223.81      177.60      8.78 o 
   7   1   4       21.66       21.13      4.55 o 
   8   1   4       41.40       45.51      6.50 o 
  -8   2   4        1.10        0.98      3.25 o 
  -7   2   4       25.75       22.10      4.23 o 
  -6   2   4       21.32       14.95      3.25 o 
  -5   2   4       77.13       84.86      5.53 o 
  -4   2   4        8.15        7.48      2.28 o 
  -3   2   4      183.29      199.09      3.58 o 
  -2   2   4        6.45        6.50      0.98 o 
  -1   2   4        6.76        5.85      0.98 o 
   0   2   4       36.08       36.09      1.63 o 
   1   2   4      301.86      288.92      4.56 o 
   2   2   4      160.72      148.69      3.58 o 
   3   2   4       29.73       25.88      1.08 o 
   4   2   4        2.01        1.50      1.08 o 
   5   2   4        1.96        2.93      2.28 o 
   6   2   4       23.75       26.98      4.23 o 
   7   2   4        5.37        1.95      2.93 o 
   8   2   4        0.41       -3.25      4.23 o 
  -8   3   4        2.72        6.18      3.25 o 
  -7   3   4        4.72        3.90      2.93 o 
  -6   3   4        2.14        0.33      2.28 o 
  -5   3   4       58.79       53.64      4.88 o 
  -4   3   4      147.21      143.42      6.50 o 
  -3   3   4       47.28       49.42      1.95 o 
  -2   3   4       77.39       88.12      2.60 o 
  -1   3   4      352.90      327.99      4.89 o 
   0   3   4       61.51       62.43      2.28 o 
   1   3   4       15.48       15.28      1.30 o 
   2   3   4       48.22       44.22      1.95 o 
   3   3   4       53.32       59.20      1.56 o 
   4   3   4       19.25       20.48      1.95 o 
   5   3   4       20.40       20.48      3.58 o 
   6   3   4        0.29        2.28      2.60 o 
   7   3   4        0.01       -0.98      2.60 o 
   8   3   4        6.21        3.58      3.25 o 
  -8   4   4       24.96       27.63      5.20 o 
  -7   4   4       91.21      118.99      8.13 o 
  -6   4   4        0.74        1.95      2.93 o 
  -5   4   4        0.01        0.00      2.28 o 
  -4   4   4       70.48       61.45      4.55 o 
  -3   4   4      215.31      230.33      4.88 o 
  -2   4   4      653.49      718.84      8.15 o 
  -1   4   4       34.80       39.34      1.95 o 
   0   4   4     1485.04     1684.07     13.43 o 
   1   4   4      456.07      443.78      6.19 o 
   2   4   4        6.50        4.88      0.98 o 
   3   4   4        7.91        7.15      0.92 o 
   4   4   4       50.17       39.34      2.28 o 
   5   4   4        0.44       -1.30      2.28 o 
   6   4   4       11.99       12.35      3.58 o 
   7   4   4        0.60        1.63      2.93 o 
   8   4   4        0.50        0.33      3.58 o 
  -7   5   4        3.94        4.23      3.25 o 
  -6   5   4       50.51       53.64      5.53 o 
  -5   5   4        0.13       -3.41      2.28 o 
  -4   5   4        0.17       -0.65      1.95 o 
  -3   5   4        7.26        7.15      1.30 o 
  -2   5   4      486.30      516.22      7.49 o 
  -1   5   4      232.26      253.80      5.21 o 
   0   5   4      383.41      392.06      6.51 o 
   1   5   4      324.44      278.01     16.28 o 
   2   5   4        8.08        8.45      1.30 o 
   3   5   4        3.39        3.76      0.92 o 
   4   5   4       73.91       72.18      3.25 o 
   5   5   4       35.70       35.11      4.23 o 
   6   5   4       46.35       43.89      5.20 o 
   7   5   4       12.27       10.40      3.90 o 
   8   5   4       16.71       17.55      4.55 o 
  -7   6   4        3.20        8.45      4.23 o 
  -6   6   4        1.86       -1.30      2.60 o 
  -5   6   4        0.43        1.63      2.60 o 
  -4   6   4        8.28        7.80      3.25 o 
  -3   6   4       20.13       18.85      1.95 o 
  -2   6   4       72.40       78.68      3.25 o 
  -1   6   4       86.90       94.30      3.58 o 
   0   6   4       24.23       19.50      1.63 o 
   1   6   4      122.57      112.52      3.58 o 
   2   6   4      102.02      110.89      3.58 o 
   3   6   4      774.25      819.42     11.25 o 
   4   6   4       10.50       12.03      3.25 o 
   5   6   4      139.29      125.52      7.80 o 
   6   6   4        0.09        2.28      2.93 o 
   7   6   4        0.07       -0.33      2.93 o 
   8   6   4        2.17        2.28      3.58 o 
  -6   7   4       11.33        9.43      3.90 o 
  -5   7   4       18.43       17.88      3.90 o 
  -4   7   4       19.86       18.53      3.58 o 
  -3   7   4       67.01       69.25      3.58 o 
  -2   7   4       57.62       63.72      3.25 o 
  -1   7   4        8.05       10.73      1.63 o 
   0   7   4       29.47       22.11      2.28 o 
   1   7   4       22.28       25.36      2.28 o 
   2   7   4        5.35        9.10      1.63 o 
   3   7   4       81.94       93.64      6.50 o 
   4   7   4        7.70        6.83      3.25 o 
   5   7   4       17.81       17.23      3.90 o 
   6   7   4        1.48        1.63      2.93 o 
   7   7   4        2.18        0.65      3.25 o 
  -6   8   4       61.40       62.74      7.15 o 
  -5   8   4        6.98       10.08      3.58 o 
  -4   8   4      283.59      302.20     12.04 o 
  -3   8   4        0.00        0.65      1.63 o 
  -2   8   4      153.11      147.64      5.20 o 
  -1   8   4       40.94       43.24      2.93 o 
   0   8   4      154.70      144.39      4.55 o 
   1   8   4       40.46       33.81      4.23 o 
   2   8   4       64.64       62.10      5.20 o 
   3   8   4       69.43       72.50      6.18 o 
   4   8   4       43.79       39.01      4.88 o 
   5   8   4       48.07       42.59      5.53 o 
   6   8   4       21.56       21.78      4.55 o 
   7   8   4        3.97        5.53      3.90 o 
  -5   9   4       20.76       20.15      4.88 o 
  -4   9   4       18.52       20.15      4.23 o 
  -3   9   4       35.94       39.98      3.25 o 
  -2   9   4        0.03        1.30      1.95 o 
  -1   9   4       16.90       13.65      2.93 o 
   0   9   4        3.85        1.95      2.60 o 
   1   9   4      112.47       93.65      6.50 o 
   2   9   4       22.16       26.01      4.23 o 
   3   9   4      295.68      311.33     12.36 o 
   4   9   4       85.51      103.71      8.13 o 
   5   9   4       28.90       32.18      5.20 o 
   6   9   4        1.61        0.33      4.23 o 
  -5  10   4        0.00        0.00      3.58 o 
  -4  10   4        0.01       -3.25      3.25 o 
  -3  10   4        0.05       -1.63      1.63 o 
  -2  10   4       44.68       42.91      4.88 o 
  -1  10   4       10.48       13.33      3.58 o 
   0  10   4        2.58        0.98      2.60 o 
   1  10   4        0.27        0.65      2.60 o 
   2  10   4       92.97       89.41      6.83 o 
   3  10   4       18.52       23.40      4.55 o 
   4  10   4       17.99       18.20      4.55 o 
   5  10   4       41.34       49.09      6.50 o 
   6  10   4       24.86       34.78      6.18 o 
  -4  11   4        6.32        0.33      3.58 o 
  -3  11   4        6.53        9.75      3.58 o 
  -2  11   4        0.11        0.65      2.60 o 
  -1  11   4        9.38        6.50      3.25 o 
   0  11   4        0.26        2.28      2.93 o 
   1  11   4        0.55       -1.63      2.60 o 
   2  11   4       14.36       15.93      3.90 o 
   3  11   4        8.86        6.50      3.58 o 
   4  11   4        0.83        1.95      2.93 o 
   5  11   4        0.79        0.65      3.90 o 
  -2  12   4       43.05       52.66      5.85 o 
  -1  12   4        0.09        0.00      2.93 o 
   0  12   4       12.99       17.55      4.23 o 
   1  12   4        6.77        7.48      3.90 o 
   2  12   4        0.19        2.28      3.25 o 
   3  12   4       12.33       13.98      4.23 o 
   4  12   4        4.44        3.90      3.58 o 
   0  13   4        0.61        2.60      3.25 o 
   1  13   4       28.94       34.13      5.53 o 
  -3 -12   5       21.28       17.18      2.96 o 
  -2 -12   5        1.63        2.65      2.10 o 
  -1 -12   5       47.40       45.51      5.85 o 
   0 -12   5        1.51       -2.93      2.60 o 
   1 -12   5        7.15        9.43      4.23 o 
   2 -12   5        5.00        3.58      3.25 o 
  -4 -11   5        0.02        0.36      2.03 o 
  -3 -11   5        4.64        5.05      2.17 o 
  -2 -11   5        8.06        9.13      2.26 o 
  -1 -11   5        1.17        0.50      1.71 o 
   0 -11   5        0.92       -0.98      2.60 o 
   1 -11   5        2.70        0.00      2.60 o 
   2 -11   5        0.06        1.30      2.60 o 
   3 -11   5        7.00        9.10      3.25 o 
  -5 -10   5       25.68       22.75      3.90 o 
  -4 -10   5        5.20        6.96      2.26 o 
  -3 -10   5        0.00       -0.48      1.71 o 
  -2 -10   5        4.02        2.93      1.86 o 
  -1 -10   5       79.23       74.21      4.21 o 
   0 -10   5       10.91       17.23      3.90 o 
   1 -10   5        5.97        2.60      2.60 o 
   2 -10   5        0.11        3.25      2.93 o 
   3 -10   5       28.23       32.51      4.55 o 
   4 -10   5        0.00       -0.33      2.60 o 
  -6  -9   5        1.92        0.00      2.60 o 
  -5  -9   5       33.35       29.26      4.23 o 
  -4  -9   5       55.82       53.59      3.79 o 
  -3  -9   5       78.89       76.08      4.25 o 
  -2  -9   5      122.99      114.83      6.50 o 
  -1  -9   5        6.07        5.18      1.94 o 
   0  -9   5       17.99       18.71      2.41 o 
   1  -9   5        1.44       -0.65      2.28 o 
   2  -9   5       65.38       62.75      5.53 o 
   3  -9   5        2.15        1.63      2.60 o 
   4  -9   5      104.93      123.55      8.45 o 
   5  -9   5        5.49        6.50      3.58 o 
  -6  -8   5        9.17        9.10      3.25 o 
  -5  -8   5       61.68       53.97      5.20 o 
  -4  -8   5        8.90       11.23      2.41 o 
  -3  -8   5      630.42      622.60     14.00 o 
  -2  -8   5        0.28        1.39      1.71 o 
  -1  -8   5      163.13      150.41      5.06 o 
   0  -8   5        6.15        7.09      1.61 o 
   1  -8   5       92.67       92.66      5.85 o 
   2  -8   5       14.55       13.33      2.93 o 
   3  -8   5        3.00        2.60      2.60 o 
   4  -8   5       38.12       38.68      4.88 o 
   5  -8   5        2.80        4.88      2.93 o 
   6  -8   5        7.95        5.85      3.58 o 
  -7  -7   5        0.00       -0.65      2.93 o 
  -6  -7   5        5.47        3.90      2.93 o 
  -5  -7   5       48.33       44.54      4.88 o 
  -4  -7   5      210.08      201.85      6.09 o 
  -3  -7   5        6.12        7.46      1.94 o 
  -2  -7   5      227.81      218.11     11.71 o 
  -1  -7   5        5.82        7.71      1.71 o 
   0  -7   5       24.56       30.08      2.30 o 
   1  -7   5        0.03        0.00      1.95 o 
   2  -7   5        1.81       -0.33      1.95 o 
   3  -7   5        4.90        3.58      2.28 o 
   4  -7   5        4.73       11.05      3.25 o 
   5  -7   5        9.65        8.78      3.25 o 
   6  -7   5       29.56       31.86      4.88 o 
  -7  -6   5        9.67        7.15      3.58 o 
  -6  -6   5       95.44      100.14      7.15 o 
  -5  -6   5       46.30       44.54      5.20 o 
  -4  -6   5        0.96        1.13      1.95 o 
  -3  -6   5        8.77       10.59      1.84 o 
  -2  -6   5        5.13        3.25      1.48 o 
  -1  -6   5        0.60        2.28      1.48 o 
   0  -6   5      242.61      258.46      5.63 o 
   1  -6   5        6.85        5.06      1.79 o 
   2  -6   5       34.20       28.93      3.25 o 
   3  -6   5      121.74      119.34      6.18 o 
   4  -6   5      146.56      148.29      7.80 o 
   5  -6   5        3.81        2.93      2.60 o 
   6  -6   5        4.60        5.85      3.25 o 
   7  -6   5        0.28        0.00      3.25 o 
  -7  -5   5      126.50      153.79      9.10 o 
  -6  -5   5       50.05       53.64      5.53 o 
  -5  -5   5        5.73        6.18      3.25 o 
  -4  -5   5       28.99       31.93      2.58 o 
  -3  -5   5        5.97        6.49      1.79 o 
  -2  -5   5      194.96      201.46      6.67 o 
  -1  -5   5        8.23       10.18      1.08 o 
   0  -5   5      455.27      526.79      7.82 o 
   1  -5   5      846.11      880.96     21.69 o 
   2  -5   5      218.38      212.11      7.48 o 
   3  -5   5       71.73       66.33      4.88 o 
   4  -5   5       21.97       20.15      2.93 o 
   5  -5   5        6.17        4.88      2.60 o 
   6  -5   5       23.72       19.50      3.90 o 
   7  -5   5        0.64        2.60      3.25 o 
  -8  -4   5       13.23       21.13      5.20 o 
  -7  -4   5       27.24       33.16      4.88 o 
  -6  -4   5       30.25       36.08      4.88 o 
  -5  -4   5       24.72       31.21      4.23 o 
  -4  -4   5       34.01       32.36      2.41 o 
  -3  -4   5      272.47      276.33      7.81 o 
  -2  -4   5        4.53        5.95      1.08 o 
  -1  -4   5      760.35      745.17     15.49 o 
   0  -4   5      132.24      135.32      6.02 o 
   1  -4   5       92.74       92.46      2.41 o 
   3  -4   5      105.84      102.11      5.53 o 
   4  -4   5       25.17       23.73      3.25 o 
   5  -4   5       32.57       32.51      4.23 o 
   6  -4   5        4.86        4.23      2.60 o 
   7  -4   5        0.04       -0.33      2.93 o 
   8  -4   5        0.75        0.98      3.25 o 
  -8  -3   5        0.11       -0.33      3.25 o 
  -7  -3   5       18.91       16.58      4.23 o 
  -6  -3   5        0.02       -1.63      2.60 o 
  -5  -3   5       72.58       75.75      3.58 o 
  -4  -3   5       17.94       15.93      1.95 o 
  -3  -3   5       70.17       71.10      2.18 o 
  -2  -3   5      232.78      217.89      4.56 o 
  -1  -3   5      247.70      252.15      6.18 o 
   0  -3   5      179.19      184.48      2.95 o 
   1  -3   5      196.96      209.94      6.02 o 
   2  -3   5        4.23        5.53      1.15 o 
   3  -3   5      512.03      506.18     12.05 o 
   4  -3   5       67.33       73.15      5.20 o 
   5  -3   5       58.81       60.47      5.20 o 
   6  -3   5        1.04        0.98      2.60 o 
   7  -3   5        0.12        0.98      2.93 o 
   8  -3   5        0.00        1.30      3.58 o 
  -6  -2   5        2.60        2.28      2.93 o 
  -5  -2   5        5.41        8.78      2.60 o 
  -4  -2   5      185.11      197.44      6.83 o 
  -3  -2   5      341.37      351.83     15.46 o 
  -2  -2   5       15.86       18.04      1.15 o 
  -1  -2   5      602.37      615.15      5.39 o 
   0  -2   5      237.13      226.23      3.91 o 
   1  -2   5      253.22      221.94     30.60 o 
   2  -2   5        5.22        3.32      1.08 o 
   3  -2   5       39.83       39.34      3.58 o 
   4  -2   5        3.66        0.00      1.95 o 
   5  -2   5       15.92       15.28      3.25 o 
   6  -2   5        3.73        3.25      2.93 o 
   7  -2   5        0.39        2.60      3.58 o 
   8  -2   5        0.36       -0.33      3.25 o 
  -7  -1   5        3.14        1.95      2.93 o 
  -6  -1   5       44.15       45.84      4.55 o 
  -5  -1   5      314.41      323.10     10.09 o 
  -4  -1   5      178.63      170.11      6.51 o 
  -3  -1   5      828.82      998.16      8.39 o 
  -2  -1   5      189.82      210.70      3.10 o 
  -1  -1   5       50.83       49.53      1.48 o 
   0  -1   5      564.34      645.03      6.50 o 
   1  -1   5      179.53      177.72      2.76 o 
   2  -1   5      882.21      937.99     15.51 o 
   3  -1   5       38.40       35.76      2.30 o 
   4  -1   5      503.17      501.87     12.05 o 
   5  -1   5        3.80        3.25      2.93 o 
   6  -1   5      195.91      189.61      9.43 o 
   7  -1   5        0.00       -0.33      2.93 o 
   8  -1   5       81.91       82.90      7.80 o 
  -8   0   5        4.28       10.40      3.90 o 
  -7   0   5       91.43      107.62      7.48 o 
  -6   0   5        1.79        4.88      2.93 o 
  -5   0   5       87.46       85.84      5.53 o 
  -4   0   5       22.88       20.15      2.93 o 
  -3   0   5      109.69      103.42      5.20 o 
  -2   0   5        3.01        3.25      1.95 o 
  -1   0   5     2567.41     2957.10     17.49 o 
   0   0   5        1.33        1.79      0.69 o 
   1   0   5       85.00       74.00      1.67 o 
   2   0   5       15.25       13.98      1.63 o 
   3   0   5      154.34      151.26      4.23 o 
   4   0   5       67.70       79.98      5.53 o 
   5   0   5      192.34      203.94      9.11 o 
   6   0   5        2.96        5.85      3.58 o 
   7   0   5        3.19        1.95      3.25 o 
   8   0   5       21.45       13.33      4.55 o 
  -8   1   5        1.69        4.23      3.25 o 
  -7   1   5        1.21       -0.33      2.60 o 
  -6   1   5       12.74       11.38      3.25 o 
  -5   1   5      232.20      221.20      8.78 o 
  -4   1   5      198.58      196.47      7.81 o 
  -3   1   5      521.07      553.51     11.73 o 
  -2   1   5      138.77      166.54      6.18 o 
  -1   1   5       63.13       59.18      1.63 o 
   0   1   5      395.13      432.78      5.21 o 
   1   1   5      132.09      130.78      1.95 o 
   2   1   5      885.06      902.15      9.47 o 
   3   1   5       37.74       32.51      2.28 o 
   4   1   5      205.01      220.56      5.86 o 
   5   1   5        0.02        1.95      2.28 o 
   6   1   5       23.88       28.93      4.55 o 
   7   1   5       22.02       20.80      4.55 o 
   8   1   5       45.43       40.96      6.50 o 
  -8   2   5        4.48        6.83      3.90 o 
  -7   2   5       16.83       21.13      4.55 o 
  -6   2   5        1.03        1.95      2.60 o 
  -5   2   5        0.51       -0.33      2.28 o 
  -4   2   5       39.85       37.71      3.90 o 
  -3   2   5      519.70      532.62     11.73 o 
  -2   2   5       57.77       54.30      1.63 o 
  -1   2   5      648.46      671.73      6.52 o 
   0   2   5      300.30      285.59      4.56 o 
   1   2   5       90.22       76.75      2.60 o 
   2   2   5       28.64       27.63      1.95 o 
   3   2   5       38.54       36.41      2.28 o 
   4   2   5       51.92       45.84      2.60 o 
   5   2   5       43.02       32.83      4.23 o 
   6   2   5        4.64        4.23      2.93 o 
   7   2   5       10.14        8.13      3.25 o 
   8   2   5       21.33       21.45      5.85 o 
  -8   3   5        0.93        1.30      3.58 o 
  -7   3   5       24.67       26.01      4.88 o 
  -6   3   5        8.37        6.50      2.93 o 
  -5   3   5       77.33       83.56      6.18 o 
  -4   3   5        8.24        8.13      2.60 o 
  -3   3   5      256.91      269.74      8.79 o 
  -2   3   5      502.63      495.86      6.19 o 
  -1   3   5      469.20      510.91      6.19 o 
   0   3   5      458.20      473.81      6.19 o 
   1   3   5      260.95      273.42      4.88 o 
   2   3   5        3.22        2.60      0.98 o 
   3   3   5      900.88      855.57      9.79 o 
   4   3   5        9.01       11.70      1.63 o 
   5   3   5       53.11       48.44      4.88 o 
   6   3   5        5.30        5.85      2.93 o 
   7   3   5        0.79       -1.30      2.60 o 
   8   3   5        1.19       -1.30      2.93 o 
  -7   4   5        7.27        9.43      3.90 o 
  -6   4   5        5.41        8.45      3.58 o 
  -5   4   5        2.56        4.55      2.93 o 
  -4   4   5       60.01       58.52      5.20 o 
  -3   4   5      103.50      105.36      3.25 o 
  -2   4   5       34.29       37.71      1.95 o 
  -1   4   5      144.69      136.94      3.58 o 
   0   4   5      272.70      294.56      5.21 o 
   1   4   5      151.49      162.32      3.90 o 
   2   4   5      284.94      284.78      5.21 o 
   3   4   5      196.60      188.68      4.55 o 
   4   4   5       44.80       46.49      2.60 o 
   5   4   5      117.49       94.30      6.50 o 
   6   4   5        0.76       -1.95      2.60 o 
   7   4   5        0.27        0.33      2.93 o 
   8   4   5        2.01        2.28      3.58 o 
  -7   5   5       52.13       64.37      6.83 o 
  -6   5   5      132.82      153.47      9.10 o 
  -5   5   5       99.12       99.49      6.83 o 
  -4   5   5        3.46        0.65      2.28 o 
  -3   5   5        8.56        5.85      1.63 o 
  -2   5   5      242.61      243.04      5.21 o 
  -1   5   5      272.48      266.19      5.53 o 
   0   5   5      199.15      224.48      4.88 o 
   1   5   5      937.24     1076.00     11.10 o 
   2   5   5       97.19      103.08      5.53 o 
   3   5   5      435.64      428.46      7.16 o 
   4   5   5        3.87        4.88      1.63 o 
   5   5   5       22.30       22.10      3.90 o 
   6   5   5       19.05       21.13      4.23 o 
   7   5   5        0.03        2.28      2.93 o 
   8   5   5        1.08       -0.65      3.58 o 
  -7   6   5       19.18       15.60      4.55 o 
  -6   6   5        3.77        5.85      3.90 o 
  -5   6   5       10.11        9.75      3.58 o 
  -4   6   5        2.19        0.98      2.60 o 
  -3   6   5        2.83        4.88      2.60 o 
  -2   6   5        6.79        8.13      1.63 o 
  -1   6   5       54.89       49.09      2.60 o 
   0   6   5      313.91      309.82      6.18 o 
   1   6   5        4.18        5.20      1.30 o 
   2   6   5        4.06        4.88      1.30 o 
   3   6   5       45.05       46.16      2.60 o 
   4   6   5        5.17        5.20      2.93 o 
   5   6   5       21.02       20.48      3.90 o 
   6   6   5       30.85       26.66      4.55 o 
   7   6   5        1.45        2.93      3.58 o 
   8   6   5       11.80       10.73      4.23 o 
  -6   7   5       56.35       58.84      6.83 o 
  -5   7   5        1.04        3.25      3.25 o 
  -4   7   5       92.12       87.46      6.83 o 
  -3   7   5      143.84      143.08      7.48 o 
  -2   7   5       49.61       46.49      2.93 o 
  -1   7   5      259.98      262.87      6.18 o 
   0   7   5       14.22       14.63      1.95 o 
   1   7   5      226.80      230.32      5.53 o 
   2   7   5       34.93       34.78      2.28 o 
   3   7   5        4.82        4.88      2.60 o 
   4   7   5        5.18        3.90      2.93 o 
   5   7   5        8.73       10.40      3.58 o 
   6   7   5        2.09        1.30      2.93 o 
   7   7   5        6.09        3.90      3.58 o 
  -6   8   5        0.16        0.33      3.58 o 
  -5   8   5        2.15        1.63      3.58 o 
  -4   8   5       89.67       87.78      6.83 o 
  -3   8   5        1.76        2.93      3.25 o 
  -2   8   5        9.68       10.40      2.28 o 
  -1   8   5       94.48       83.56      3.90 o 
   0   8   5      114.45       78.04     10.08 o 
   1   8   5       32.85       34.78      4.23 o 
   2   8   5       99.24       96.89      6.50 o 
   3   8   5        1.84        0.00      2.60 o 
   4   8   5       57.31       52.99      5.85 o 
   5   8   5       30.61       33.16      5.20 o 
   6   8   5        0.00       -0.65      3.25 o 
   7   8   5       31.76       37.71      6.18 o 
  -5   9   5        4.70        2.93      3.58 o 
  -4   9   5       12.63       11.70      3.58 o 
  -3   9   5       19.49       20.15      4.23 o 
  -2   9   5      433.58      409.07      8.79 o 
  -1   9   5       76.26       80.63      3.90 o 
   0   9   5      116.59      105.68      6.50 o 
   1   9   5      117.54      121.28      7.48 o 
   2   9   5        4.54        7.80      3.25 o 
   3   9   5        1.56        0.98      2.93 o 
   4   9   5        8.98       10.73      3.58 o 
   5   9   5        0.50        1.63      3.25 o 
   6   9   5       67.52       67.62      7.48 o 
  -4  10   5       37.15       32.83      5.20 o 
  -3  10   5        0.97        3.25      3.25 o 
  -2  10   5       23.47       17.55      2.60 o 
  -1  10   5       84.35       76.40      5.85 o 
   0  10   5       25.79       25.68      4.23 o 
   1  10   5        2.48        5.20      2.93 o 
   2  10   5      110.93      106.32      7.48 o 
   3  10   5        3.35        4.23      3.25 o 
   4  10   5       56.84       55.92      6.18 o 
   5  10   5       38.22       44.21      6.18 o 
   6  10   5       26.58       32.51      5.85 o 
  -2  11   5        4.86        4.55      3.25 o 
  -1  11   5        1.70        1.30      2.60 o 
   0  11   5        1.01        3.58      2.60 o 
   1  11   5        0.11        0.98      2.60 o 
   2  11   5        2.78        5.20      3.25 o 
   3  11   5       16.66       19.18      4.55 o 
   4  11   5        2.84       10.08      3.90 o 
   5  11   5        1.04        1.30      3.58 o 
  -2  12   5        1.29       -1.95      2.60 o 
  -1  12   5        0.04        0.00      2.93 o 
   0  12   5        2.13        3.25      3.25 o 
   1  12   5        0.38       -1.30      3.25 o 
   2  12   5        3.44        4.55      3.25 o 
   3  12   5        0.06       -1.63      2.93 o 
  -2 -12   6        0.00       -1.69      1.80 o 
  -1 -12   6        1.17        1.63      3.25 o 
   0 -12   6        2.20        2.60      3.25 o 
   1 -12   6        0.52        2.60      3.25 o 
  -4 -11   6       15.11       21.13      4.23 o 
  -3 -11   6        0.07        0.54      1.71 o 
  -2 -11   6        0.68        1.38      1.80 o 
  -1 -11   6       15.04       17.16      2.81 o 
   0 -11   6        1.45       -1.30      2.60 o 
   1 -11   6        0.00       -2.60      2.60 o 
   2 -11   6        1.39       -0.33      2.93 o 
   3 -11   6        0.57       -0.33      2.60 o 
  -5 -10   6       16.22       15.93      3.58 o 
  -4 -10   6        3.84        3.90      2.93 o 
  -3 -10   6       45.91       41.33      3.43 o 
  -2 -10   6        0.35        1.66      2.03 o 
  -1 -10   6       29.87       23.76      2.87 o 
   0 -10   6       65.87       63.40      6.18 o 
   1 -10   6       25.91       26.66      4.23 o 
   2 -10   6        4.91        4.23      2.93 o 
   3 -10   6       41.32       39.01      5.20 o 
   4 -10   6        3.62        2.28      2.93 o 
  -5  -9   6        0.69        0.65      2.60 o 
  -4  -9   6       10.09        8.45      2.93 o 
  -3  -9   6        1.81        0.02      1.71 o 
  -2  -9   6       56.55       63.30      3.91 o 
  -1  -9   6      390.65      341.19      8.24 o 
   0  -9   6       76.93       78.27      4.02 o 
   1  -9   6      115.27      103.07      6.83 o 
   2  -9   6       30.15       34.46      4.55 o 
   3  -9   6        1.54        0.65      2.93 o 
   4  -9   6        2.56        3.90      2.93 o 
   5  -9   6        0.11        0.33      2.93 o 
  -6  -8   6       13.52       13.65      3.58 o 
  -5  -8   6        0.36       -0.33      2.60 o 
  -4  -8   6       31.65       26.66      4.23 o 
  -3  -8   6      120.11      110.81      4.71 o 
  -2  -8   6       48.56       46.22      3.22 o 
  -1  -8   6       26.85       26.38      2.64 o 
   0  -8   6      275.69      236.04      6.21 o 
   1  -8   6       70.99       62.10      5.20 o 
   2  -8   6       50.27       50.71      4.88 o 
   3  -8   6       24.12       24.71      3.90 o 
   4  -8   6        0.75        0.33      2.60 o 
   5  -8   6        7.18        8.13      3.25 o 
   6  -8   6        0.87        1.95      2.93 o 
  -7  -7   6       18.87       14.63      4.23 o 
  -6  -7   6        0.27       -1.95      2.60 o 
  -5  -7   6      111.48      100.47      7.15 o 
  -4  -7   6       15.31       13.00      3.25 o 
  -3  -7   6       93.52       87.56      4.12 o 
  -2  -7   6      363.87      352.59      7.59 o 
  -1  -7   6        5.55        9.67      1.94 o 
   0  -7   6      188.10      180.61      5.17 o 
   1  -7   6        1.41        0.65      1.38 o 
   2  -7   6      108.41      111.53      6.50 o 
   3  -7   6       22.70       21.78      3.58 o 
   4  -7   6        6.57        6.83      2.93 o 
   5  -7   6        3.81        5.20      2.93 o 
   6  -7   6        0.56       -0.65      2.93 o 
  -7  -6   6       16.78       17.88      4.23 o 
  -6  -6   6       51.55       44.86      5.53 o 
  -5  -6   6        0.49        0.65      2.60 o 
  -4  -6   6        9.02        5.53      2.93 o 
  -3  -6   6        0.83        0.33      1.79 o 
  -2  -6   6       13.17       11.56      1.84 o 
  -1  -6   6       38.86       37.06      2.53 o 
   0  -6   6       60.32       60.89      2.22 o 
   1  -6   6       12.84        9.87      1.48 o 
   2  -6   6        2.90        3.90      1.95 o 
   3  -6   6       64.28       62.75      4.88 o 
   4  -6   6        9.93        6.50      2.93 o 
   5  -6   6       58.05       52.67      5.53 o 
   6  -6   6        4.63        5.85      3.25 o 
   7  -6   6       13.82       16.25      4.55 o 
  -7  -5   6       26.01       31.21      5.20 o 
  -6  -5   6        2.88        5.20      3.25 o 
  -5  -5   6      148.89      144.06      8.13 o 
  -4  -5   6      597.33      626.21     15.63 o 
  -3  -5   6       11.92       11.26      1.80 o 
  -2  -5   6        1.86        2.28      1.25 o 
  -1  -5   6       99.76      101.46      2.65 o 
   0  -5   6      378.97      391.32      5.17 o 
   1  -5   6        0.00        0.49      0.84 o 
   2  -5   6        5.45        5.85      1.95 o 
   3  -5   6       20.92       18.53      2.93 o 
   4  -5   6       54.50       46.49      4.55 o 
   5  -5   6        5.60        4.55      2.60 o 
   6  -5   6        4.25        6.83      3.25 o 
   7  -5   6        0.76        2.60      3.25 o 
  -7  -4   6       25.30       23.08      4.55 o 
  -6  -4   6      346.85      356.58     13.34 o 
  -5  -4   6       82.16       73.15      5.85 o 
  -4  -4   6        4.17        6.83      2.60 o 
  -3  -4   6      104.23       94.61      2.76 o 
  -2  -4   6       88.55       92.35      2.58 o 
  -1  -4   6      157.53      174.67      4.23 o 
   0  -4   6      176.83      190.80      3.74 o 
   1  -4   6      115.31      118.26      2.76 o 
   2  -4   6      498.56      549.93      8.63 o 
   3  -4   6       82.23       75.43      4.88 o 
   4  -4   6        8.37        7.15      2.28 o 
   5  -4   6        0.03       -0.65      2.60 o 
   6  -4   6        5.62        5.20      2.93 o 
   7  -4   6        0.94       -0.33      2.60 o 
  -8  -3   6        7.90       10.40      4.55 o 
  -7  -3   6       38.74       44.21      5.85 o 
  -6  -3   6       28.88       30.88      4.88 o 
  -5  -3   6       13.34       15.93      3.58 o 
  -4  -3   6       82.58       78.36      3.58 o 
  -3  -3   6      325.19      325.32      4.72 o 
  -2  -3   6      397.97      418.33      8.47 o 
  -1  -3   6      392.06      429.66      5.00 o 
   0  -3   6      216.87      241.99      5.37 o 
   1  -3   6      192.46      196.95      4.72 o 
   2  -3   6       81.39       72.91      2.99 o 
   3  -3   6        4.99        2.93      1.95 o 
   4  -3   6        4.48        3.25      2.28 o 
   5  -3   6       31.92       33.48      4.23 o 
   6  -3   6        6.41        7.48      3.25 o 
   7  -3   6        0.52        2.28      3.58 o 
   8  -3   6        0.23        0.98      3.58 o 
  -8  -2   6        8.05       12.03      4.23 o 
  -6  -2   6        3.32        2.28      2.93 o 
  -5  -2   6       99.91      102.75      5.85 o 
  -4  -2   6        0.02        0.00      1.95 o 
  -3  -2   6       72.14       70.88      3.25 o 
  -2  -2   6      107.61      123.09      2.53 o 
  -1  -2   6      777.16      874.74      7.83 o 
   0  -2   6       11.48        9.51      1.02 o 
   1  -2   6       94.86       96.73      2.22 o 
   2  -2   6        1.87        3.41      1.15 o 
   3  -2   6      120.78      117.07      4.14 o 
   4  -2   6        6.59        6.50      2.60 o 
   5  -2   6       29.44       29.58      3.90 o 
   6  -2   6        1.88       -2.93      2.93 o 
   7  -2   6        0.34        1.30      3.25 o 
   8  -2   6        3.17        7.48      3.90 o 
  -7  -1   6        6.60        8.45      3.25 o 
  -6  -1   6       89.48       98.19      6.50 o 
  -5  -1   6        3.65        2.93      2.60 o 
  -4  -1   6       41.62       54.29      4.23 o 
  -3  -1   6        4.12        4.88      2.28 o 
  -2  -1   6     1015.58     1156.47      8.80 o 
  -1  -1   6      270.73      295.80      3.56 o 
   0  -1   6       17.38       16.81      3.09 o 
   1  -1   6      371.09      340.75      6.03 o 
   2  -1   6        0.02        0.54      1.02 o 
   3  -1   6        2.55        0.44      1.30 o 
   4  -1   6       42.45       41.94      4.23 o 
   5  -1   6        0.15        0.00      2.60 o 
   6  -1   6       29.76       31.21      4.88 o 
   7  -1   6       40.72       43.56      5.53 o 
   8  -1   6       62.18       67.94      7.80 o 
  -8   0   6        7.90        5.53      3.90 o 
  -7   0   6        2.57        2.60      2.93 o 
  -6   0   6        0.69        0.98      2.93 o 
  -5   0   6        2.52        2.60      2.28 o 
  -4   0   6       85.61       84.54      5.20 o 
  -3   0   6        7.01        8.13      2.60 o 
  -2   0   6     2521.66     2988.52     29.60 o 
  -1   0   6        3.87        4.63      0.87 o 
   0   0   6     3339.13     3801.28     23.84 o 
   1   0   6       10.54       10.26      0.84 o 
   2   0   6      425.43      394.95     11.40 o 
   3   0   6        0.42        0.44      1.30 o 
   4   0   6      172.16      147.15     10.73 o 
   5   0   6        0.13        2.28      2.93 o 
   6   0   6      926.88      979.68     22.49 o 
   7   0   6        4.47        1.95      3.25 o 
   8   0   6      123.75      123.55      9.75 o 
  -8   1   6       17.42       21.13      4.88 o 
  -7   1   6       22.74       19.83      4.23 o 
  -6   1   6      102.75      114.45      7.15 o 
  -5   1   6       17.40       18.53      3.25 o 
  -4   1   6      103.77      110.23      6.18 o 
  -3   1   6        0.39        0.98      1.95 o 
  -2   1   6     1326.65     1484.10     19.95 o 
  -1   1   6      234.97      255.15      7.49 o 
   0   1   6       73.25       73.17      2.28 o 
   1   1   6      703.74      682.57      5.55 o 
   2   1   6        2.44        1.95      0.98 o 
   3   1   6        6.52       10.40      1.63 o 
   4   1   6       22.52       20.15      1.95 o 
   5   1   6        1.46        2.28      2.60 o 
   6   1   6        8.32        5.20      3.90 o 
   7   1   6       31.86       30.56      5.20 o 
   8   1   6       18.03       15.93      5.53 o 
  -8   2   6        7.16        9.10      4.23 o 
  -7   2   6       30.82       29.91      4.88 o 
  -6   2   6        0.29        1.95      2.60 o 
  -5   2   6       82.90       82.58      6.18 o 
  -4   2   6       28.51       21.46      3.58 o 
  -3   2   6      134.93      136.59      6.18 o 
  -2   2   6       12.19       13.65      0.98 o 
  -1   2   6      811.24      948.38      8.49 o 
   0   2   6        1.10        3.25      0.98 o 
   1   2   6       91.02      101.46      3.25 o 
   2   2   6       30.58       30.23      1.95 o 
   3   2   6      134.20      127.82      3.90 o 
   4   2   6       28.14       26.98      2.28 o 
   5   2   6        2.52        1.30      2.28 o 
   6   2   6        3.98        0.65      2.60 o 
   7   2   6        0.03       -0.33      2.60 o 
   8   2   6        1.74        0.33      3.90 o 
  -7   3   6       26.77       31.53      5.20 o 
  -6   3   6        1.27        2.60      3.25 o 
  -5   3   6        5.18        9.10      3.25 o 
  -4   3   6        0.04       -0.98      2.28 o 
  -3   3   6      316.75      267.50      9.11 o 
  -2   3   6      160.03      159.05      3.58 o 
  -1   3   6      133.02      150.59      3.58 o 
   0   3   6       62.77       65.03      2.60 o 
   1   3   6      125.48      124.89      3.58 o 
   2   3   6       10.88       10.40      1.30 o 
   3   3   6        0.00       -0.65      0.98 o 
   4   3   6        0.97        1.30      1.30 o 
   5   3   6       19.50       18.85      3.58 o 
   6   3   6        1.28       -0.65      2.60 o 
   7   3   6        4.66        3.58      3.25 o 
   8   3   6        1.54        0.65      3.58 o 
  -7   4   6        3.31        5.20      3.90 o 
  -6   4   6      145.93      163.23      9.43 o 
  -5   4   6      264.17      301.54     11.71 o 
  -4   4   6       11.03       10.08      2.93 o 
  -3   4   6        1.24        0.00      2.28 o 
  -2   4   6      234.46      231.97      4.55 o 
  -1   4   6      119.26      133.99      3.58 o 
   0   4   6      550.06      565.98      7.82 o 
   1   4   6       17.99       20.15      1.95 o 
   2   4   6      705.60      719.47      9.13 o 
   3   4   6       96.09       93.00      3.58 o 
   4   4   6       34.05       31.21      2.28 o 
   5   4   6        6.02        4.55      1.95 o 
   6   4   6        3.27        6.18      2.93 o 
   7   4   6        0.81       -2.28      2.60 o 
   8   4   6        0.79        0.65      3.58 o 
  -7   5   6        5.37        6.18      4.23 o 
  -6   5   6       32.47       37.71      5.53 o 
  -5   5   6        0.44       -0.33      2.93 o 
  -4   5   6      203.90      210.43      9.43 o 
  -3   5   6        4.98        3.58      2.60 o 
  -2   5   6        0.21        0.33      0.98 o 
  -1   5   6       10.87       12.68      1.63 o 
   0   5   6      205.02      206.25      4.88 o 
   1   5   6      122.04      127.48      3.90 o 
   2   5   6      227.04      233.26      5.53 o 
   3   5   6       58.36       55.59      2.93 o 
   4   5   6        3.51        3.90      1.30 o 
   5   5   6        1.77        1.30      1.30 o 
   6   5   6        4.78        2.93      3.25 o 
   7   5   6        6.07        5.20      3.58 o 
   8   5   6        9.55        7.80      4.55 o 
  -6   6   6        8.84        8.45      3.90 o 
  -5   6   6       27.18       27.96      4.88 o 
  -4   6   6       12.69        7.80      2.93 o 
  -3   6   6        0.26        0.98      2.60 o 
  -2   6   6        9.04        8.45      1.63 o 
  -1   6   6       10.65       11.05      1.63 o 
   0   6   6        9.81       10.08      1.63 o 
   1   6   6      105.16      121.61      4.23 o 
   2   6   6        3.29        2.60      0.98 o 
   3   6   6       27.94       26.33      2.28 o 
   4   6   6       51.76       63.07      3.25 o 
   5   6   6      138.61      133.65      8.13 o 
   6   6   6        1.24        0.65      3.25 o 
   7   6   6       35.98       30.56      5.53 o 
  -6   7   6        2.54        0.00      3.90 o 
  -5   7   6        5.42        3.90      3.25 o 
  -4   7   6       43.37       40.96      4.88 o 
  -3   7   6       96.60       91.04      6.50 o 
  -2   7   6       81.22       77.38      3.58 o 
  -1   7   6      184.73      183.76      5.53 o 
   0   7   6       10.35       12.03      1.95 o 
   1   7   6       19.80       17.88      2.28 o 
   2   7   6        2.83        1.95      1.63 o 
   3   7   6        2.21        2.28      2.60 o 
   4   7   6        5.33        4.88      3.25 o 
   5   7   6       17.44       17.88      3.90 o 
   6   7   6        8.82        6.83      3.58 o 
   7   7   6        4.80        2.60      3.58 o 
  -6   8   6        8.39        0.00      3.58 o 
  -5   8   6       15.61       10.08      3.90 o 
  -4   8   6      106.83       95.26      7.15 o 
  -3   8   6       22.55       21.13      3.90 o 
  -2   8   6      615.35      606.30     10.42 o 
  -1   8   6        2.79        2.60      1.95 o 
   0   8   6      288.64      275.23      6.83 o 
   1   8   6       13.76       13.65      2.28 o 
   2   8   6      111.64      110.55      7.15 o 
   3   8   6        9.92       12.35      3.25 o 
   4   8   6        0.77        0.00      3.25 o 
   5   8   6       23.61       24.05      4.55 o 
   6   8   6        1.30        0.33      3.25 o 
   7   8   6        9.19        7.15      3.90 o 
  -5   9   6        2.23       -1.30      3.58 o 
  -4   9   6       15.54       10.40      3.58 o 
  -3   9   6       45.22       38.36      4.88 o 
  -2   9   6       62.20       63.07      5.85 o 
  -1   9   6       83.54       82.58      4.55 o 
   0   9   6        2.52        1.63      1.63 o 
   1   9   6        5.21        7.80      3.25 o 
   2   9   6        8.15        8.13      3.58 o 
   3   9   6       47.71       47.79      5.53 o 
   4   9   6       10.13       11.38      3.90 o 
   5   9   6       57.59       66.64      7.15 o 
   6   9   6       38.85       48.76      6.50 o 
  -4  10   6       18.28       11.38      3.90 o 
  -3  10   6        0.55       -0.33      2.93 o 
  -2  10   6        0.08       -4.23      3.25 o 
  -1  10   6        2.80        1.30      2.93 o 
   0  10   6       98.88       97.21      6.83 o 
   1  10   6        1.76        1.63      2.60 o 
   2  10   6        3.89        1.95      3.25 o 
   3  10   6        0.16        1.95      3.25 o 
   4  10   6        9.03        7.15      3.25 o 
   5  10   6        2.67        4.23      3.58 o 
  -1  11   6       11.88       15.93      3.90 o 
   0  11   6        0.74        2.28      2.93 o 
   1  11   6        2.43        0.33      2.60 o 
   2  11   6        6.84        6.83      3.58 o 
   3  11   6        0.38        0.33      3.25 o 
   4  11   6        4.00        5.53      3.25 o 
  -1  12   6        1.21        1.30      2.93 o 
   0  12   6       44.70       50.71      5.85 o 
   1  12   6        0.28       -0.65      2.93 o 
   2  12   6       11.06       15.28      4.23 o 
   3  12   6        3.64        4.23      3.58 o 
  -3 -11   7        1.66        1.63      2.60 o 
  -2 -11   7        0.04       -0.18      1.80 o 
  -1 -11   7        0.37       -2.13      1.80 o 
   0 -11   7        6.97        9.43      3.58 o 
   1 -11   7        0.92       -3.41      2.28 o 
   2 -11   7        1.10        0.65      2.93 o 
  -4 -10   7        0.80       -0.98      2.28 o 
  -3 -10   7       24.95       18.20      2.64 o 
  -2 -10   7        1.53        1.46      1.80 o 
  -1 -10   7        2.05        0.07      1.71 o 
   0 -10   7        7.22        7.22      2.26 o 
   1 -10   7       50.88       51.04      5.53 o 
   2 -10   7        2.87        5.20      2.93 o 
   3 -10   7        4.35        6.50      3.58 o 
   4 -10   7        0.96        4.23      3.25 o 
  -5  -9   7        6.32        9.43      3.58 o 
  -4  -9   7        1.47       -0.98      2.28 o 
  -3  -9   7       10.31       12.89      2.30 o 
  -2  -9   7       62.56       57.63      3.79 o 
  -1  -9   7       44.87       43.38      3.33 o 
   0  -9   7      112.54      109.34      4.81 o 
   1  -9   7        7.44       10.73      3.25 o 
   2  -9   7        3.80        4.88      2.93 o 
   3  -9   7        7.09        7.80      3.25 o 
   4  -9   7       15.92       14.95      3.90 o 
   5  -9   7        1.47        3.90      3.25 o 
  -6  -8   7       11.97       14.63      3.58 o 
  -5  -8   7        4.01        5.20      2.93 o 
  -4  -8   7       28.40       26.01      4.23 o 
  -3  -8   7       68.38       62.88      3.91 o 
  -2  -8   7       20.78       20.82      2.53 o 
  -1  -8   7      532.45      518.73      9.67 o 
   0  -8   7        0.91        1.14      1.61 o 
   1  -8   7       92.86       81.61      5.85 o 
   2  -8   7        2.65        4.55      2.93 o 
   3  -8   7       37.90       39.33      4.55 o 
   4  -8   7        0.76        0.98      2.60 o 
   5  -8   7        0.33        0.98      2.60 o 
  -6  -7   7        9.48        6.18      3.25 o 
  -5  -7   7        1.04       -0.65      2.28 o 
  -4  -7   7        5.54        3.58      2.60 o 
  -3  -7   7       41.34       39.99      4.55 o 
  -2  -7   7      377.60      383.08      8.05 o 
  -1  -7   7        8.42       10.12      2.07 o 
   0  -7   7      244.20      238.03      6.09 o 
   1  -7   7       12.32       13.48      1.94 o 
   2  -7   7       17.30       20.80      3.25 o 
   3  -7   7        0.32        1.30      2.28 o 
   4  -7   7        7.55        6.50      2.93 o 
   5  -7   7        4.57        3.58      2.93 o 
   6  -7   7        0.15       -0.65      2.93 o 
  -7  -6   7       27.70       28.61      4.88 o 
  -6  -6   7        7.17        9.43      3.58 o 
  -5  -6   7        2.61        0.98      2.60 o 
  -4  -6   7      182.52      163.58      8.46 o 
  -3  -6   7       82.78       64.70      5.20 o 
  -2  -6   7        0.07        0.27      1.13 o 
  -1  -6   7       14.52       17.33      2.11 o 
   0  -6   7       12.32       12.09      1.38 o 
   1  -6   7        0.47        0.27      1.25 o 
   2  -6   7       51.88       47.79      4.23 o 
   3  -6   7        0.02       -0.98      1.95 o 
   4  -6   7        4.61        1.95      2.28 o 
   5  -6   7       25.92       24.38      4.23 o 
   6  -6   7       13.61       16.25      4.23 o 
  -7  -5   7       10.45       12.03      4.23 o 
  -6  -5   7       15.60       16.25      3.90 o 
  -5  -5   7      396.28      456.20     14.64 o 
  -4  -5   7      220.70      224.43      9.76 o 
  -3  -5   7        3.33        2.28      2.60 o 
  -2  -5   7       90.51       90.72      4.39 o 
  -1  -5   7        7.06        7.15      1.08 o 
   0  -5   7      101.41      110.50      3.09 o 
   1  -5   7        3.03        6.33      1.13 o 
   2  -5   7      143.27      134.64      6.50 o 
   3  -5   7      139.90      149.59      7.48 o 
   4  -5   7       49.66       41.61      4.23 o 
   5  -5   7       13.37       14.95      3.58 o 
   6  -5   7        3.51        6.50      3.25 o 
   7  -5   7        0.11       -4.39      2.93 o 
  -7  -4   7        1.29        1.95      3.25 o 
  -6  -4   7       59.49       66.64      6.50 o 
  -5  -4   7       42.65       43.56      5.20 o 
  -4  -4   7       99.43       89.09      6.18 o 
  -3  -4   7       29.63       26.01      2.28 o 
  -2  -4   7      134.21      135.51      5.04 o 
  -1  -4   7      139.09      144.22      3.12 o 
   0  -4   7        1.79        1.63      1.14 o 
   1  -4   7      367.64      351.23      5.12 o 
   2  -4   7       46.73       45.76      2.64 o 
   3  -4   7        5.92        4.88      2.28 o 
   4  -4   7       75.46       76.40      5.53 o 
   5  -4   7       10.86       12.03      3.25 o 
   6  -4   7       10.22        9.10      3.25 o 
   7  -4   7        5.76        7.80      3.58 o 
  -7  -3   7       43.14       44.86      5.85 o 
  -6  -3   7        0.01        2.60      3.25 o 
  -5  -3   7       50.39       46.81      5.20 o 
  -4  -3   7        3.95        6.50      1.95 o 
  -3  -3   7      386.27      381.47      7.16 o 
  -2  -3   7       76.51       80.73      2.41 o 
  -1  -3   7      261.39      280.10      6.35 o 
   0  -3   7       78.73       53.45     35.77 o 
   1  -3   7      185.63      175.88     20.01 o 
   2  -3   7      108.21      100.86      3.56 o 
   3  -3   7      119.05      128.13      4.72 o 
   4  -3   7        3.51        4.88      2.28 o 
   5  -3   7       29.22       30.56      4.23 o 
   6  -3   7       13.52       14.95      3.58 o 
   7  -3   7        6.77       10.73      3.90 o 
  -7  -2   7        0.05        0.00      3.25 o 
  -5  -2   7        8.48       10.08      3.25 o 
  -4  -2   7        0.25        0.00      1.63 o 
  -3  -2   7       19.27       18.85      2.28 o 
  -2  -2   7       82.85       91.07      2.41 o 
  -1  -2   7      313.68      317.71     11.23 o 
   0  -2   7       11.14       11.60      1.08 o 
   1  -2   7      308.39      307.52      4.28 o 
   2  -2   7       66.07       58.05      2.76 o 
   3  -2   7       73.74       75.19      3.56 o 
   4  -2   7        6.92        4.88      2.60 o 
   5  -2   7       19.20       15.60      3.58 o 
   6  -2   7        0.32       -0.65      2.93 o 
   7  -2   7        0.64       -0.98      2.93 o 
   8  -2   7        0.63       -0.98      3.25 o 
  -7  -1   7        0.07       -1.63      2.93 o 
  -6  -1   7       22.58       33.48      4.55 o 
  -5  -1   7        1.51       -0.33      2.28 o 
  -4  -1   7       19.63       21.78      3.25 o 
  -3  -1   7      487.95      489.43     11.40 o 
  -2  -1   7      454.61      451.37      7.49 o 
  -1  -1   7      906.39     1139.48      9.47 o 
   0  -1   7       28.67       32.58      6.50 o 
   1  -1   7        4.27        3.03      0.87 o 
   2  -1   7      203.41      188.87      4.60 o 
   3  -1   7      110.99      117.42      4.14 o 
   4  -1   7       71.41       77.38      3.79 o 
   5  -1   7        3.93        2.93      2.93 o 
   6  -1   7       61.91       63.07      5.85 o 
   7  -1   7        0.22        0.00      3.58 o 
   8  -1   7       34.92       35.76      5.85 o 
  -7   0   7        7.72        5.85      3.25 o 
  -6   0   7        5.27        5.53      2.93 o 
  -5   0   7      246.46      248.84      9.43 o 
  -4   0   7        3.98        4.88      2.60 o 
  -3   0   7      184.10      218.26      8.13 o 
  -2   0   7        0.45        0.00      1.95 o 
  -1   0   7       75.72       72.51      2.28 o 
   0   0   7        3.86        5.33      1.02 o 
   1   0   7     1398.91     1435.49    119.59 o 
   2   0   7        2.98        6.32      2.76 o 
   3   0   7        2.44        4.39      1.61 o 
   4   0   7        4.20        5.92      1.71 o 
   5   0   7       19.03       17.88      3.90 o 
   6   0   7       15.56       17.55      4.55 o 
   7   0   7       43.92       38.36      5.53 o 
   8   0   7        0.02        2.93      3.90 o 
  -7   1   7        1.65        4.23      2.93 o 
  -6   1   7        8.28       11.38      3.58 o 
  -5   1   7        1.29       -0.98      2.28 o 
  -4   1   7        9.43       11.70      2.93 o 
  -3   1   7      435.94      422.59     11.40 o 
  -2   1   7      413.20      414.17     10.74 o 
  -1   1   7      611.24      729.34     14.50 o 
   0   1   7      202.77      223.85      4.23 o 
   1   1   7        0.48       -0.65      0.98 o 
   2   1   7       93.99       98.85      3.58 o 
   3   1   7       52.67       51.04      2.93 o 
   4   1   7       45.38       50.72      2.93 o 
   5   1   7        3.31       -0.33      2.60 o 
   6   1   7       23.94       25.36      4.88 o 
   7   1   7        0.27        0.65      3.25 o 
   8   1   7        5.72        4.55      3.90 o 
  -7   2   7        0.04        0.65      3.25 o 
  -6   2   7       18.95       19.50      3.90 o 
  -5   2   7       36.18       44.86      4.88 o 
  -4   2   7        9.99        9.75      2.93 o 
  -3   2   7       12.39        9.75      2.93 o 
  -2   2   7       24.46       29.26      3.58 o 
  -1   2   7      341.91      373.72      5.21 o 
   0   2   7        4.09        4.55      1.30 o 
   1   2   7      226.03      226.79      4.88 o 
   2   2   7      100.20       87.47      3.25 o 
   3   2   7       13.03       13.33      1.95 o 
   4   2   7        3.10        2.93      1.63 o 
   5   2   7       14.66       13.65      2.28 o 
   6   2   7        4.00        1.63      2.60 o 
   7   2   7        4.24        5.53      3.90 o 
   8   2   7        0.01       -2.93      3.58 o 
  -7   3   7       45.44       43.56      5.53 o 
  -6   3   7        0.18        0.98      2.93 o 
  -5   3   7       71.35       65.02      5.85 o 
  -4   3   7       27.95       24.06      3.90 o 
  -3   3   7      375.56      383.73     11.39 o 
  -2   3   7        0.36       -2.28      2.28 o 
  -1   3   7      486.74      522.43      6.84 o 
   0   3   7      272.40      269.46      5.21 o 
   1   3   7      303.21      316.68      5.86 o 
   2   3   7      285.62      286.70      5.86 o 
   3   3   7      115.67      107.96      3.90 o 
   4   3   7        0.33        0.65      1.30 o 
   5   3   7       79.78       80.96      4.23 o 
   6   3   7        4.25        5.53      2.93 o 
   7   3   7        4.50        5.53      3.58 o 
   8   3   7        0.00        0.98      3.25 o 
  -7   4   7        2.15        0.98      3.58 o 
  -6   4   7      154.44      153.16      9.10 o 
  -5   4   7       56.58       52.34      5.85 o 
  -4   4   7        2.16        2.93      2.93 o 
  -3   4   7        2.74        0.00      2.60 o 
  -2   4   7      230.37      204.63      8.46 o 
  -1   4   7        8.19       12.68      1.63 o 
   0   4   7       38.65       40.96      2.28 o 
   1   4   7       44.40       41.94      2.60 o 
   2   4   7       37.96       34.79      2.28 o 
   3   4   7      110.77      113.81      4.23 o 
   4   4   7       24.77       26.01      2.28 o 
   5   4   7       16.35       13.65      2.28 o 
   6   4   7       13.08       11.05      3.58 o 
   7   4   7       22.71       17.55      4.55 o 
   8   4   7        0.32        2.93      3.58 o 
  -7   5   7       27.75       27.96      5.20 o 
  -6   5   7       71.52       71.85      6.83 o 
  -5   5   7      139.44      150.88      8.78 o 
  -4   5   7      412.61      389.54     13.02 o 
  -3   5   7      471.99      453.79     13.35 o 
  -2   5   7       78.22       68.28      5.53 o 
  -1   5   7        6.28        7.15      1.63 o 
   0   5   7      199.86      195.82      4.88 o 
   1   5   7      120.73      120.65      3.90 o 
   2   5   7       51.78       52.67      2.93 o 
   3   5   7      181.52      179.54      5.20 o 
   4   5   7        6.23        6.18      1.63 o 
   5   5   7      117.97      107.95      4.55 o 
   6   5   7        0.35       -2.28      2.60 o 
   7   5   7        2.04        4.88      3.58 o 
  -6   6   7       26.95       26.66      5.20 o 
  -5   6   7       47.81       44.21      5.85 o 
  -4   6   7       32.91       27.96      4.23 o 
  -3   6   7       13.25        9.75      3.25 o 
  -2   6   7        0.04        0.65      2.60 o 
  -1   6   7        6.99        6.50      1.63 o 
   0   6   7       49.60       49.42      2.93 o 
   1   6   7       36.01       40.96      2.60 o 
   2   6   7       83.29       77.71      3.58 o 
   3   6   7        2.33        1.63      1.30 o 
   4   6   7        3.85        3.58      1.30 o 
   5   6   7        3.49        2.93      3.25 o 
   6   6   7       13.99        7.80      3.25 o 
   7   6   7        4.10        1.30      3.58 o 
  -6   7   7        2.94        0.33      3.58 o 
  -5   7   7        0.39       -0.65      3.25 o 
  -4   7   7      116.08      106.97      7.48 o 
  -3   7   7        5.82        5.85      3.25 o 
  -2   7   7      224.90      220.85      9.76 o 
  -1   7   7      238.51      236.81      6.18 o 
   0   7   7      101.46       91.37      3.90 o 
   1   7   7      192.39      208.16      5.85 o 
   2   7   7        7.80        5.20      1.30 o 
   3   7   7       62.21       65.67      3.58 o 
   4   7   7       37.84       40.96      4.88 o 
   5   7   7        0.44       -0.65      2.60 o 
   6   7   7        3.23        0.65      2.93 o 
   7   7   7        3.43        3.90      3.58 o 
  -5   8   7        4.08        0.65      3.25 o 
  -4   8   7        0.07        0.33      3.25 o 
  -2   8   7      107.40       98.52      7.15 o 
  -1   8   7        0.43        1.95      1.95 o 
   0   8   7       35.38       29.91      2.93 o 
   1   8   7      134.46      110.56      6.18 o 
   2   8   7       58.48       61.12      5.53 o 
   3   8   7       43.52       40.64      4.88 o 
   4   8   7       31.61       34.78      5.20 o 
   5   8   7        5.78        7.15      3.25 o 
   6   8   7        6.14        2.28      3.58 o 
  -5   9   7        3.24        2.60      3.90 o 
  -4   9   7        0.06       -1.95      3.25 o 
  -3   9   7        9.74       12.35      3.90 o 
  -2   9   7        2.22        1.30      3.25 o 
  -1   9   7       32.13       38.03      3.25 o 
   0   9   7      298.44      257.00      7.16 o 
   1   9   7       48.49       55.92      5.53 o 
   2   9   7      102.32      110.55      7.80 o 
   3   9   7       47.51       49.74      5.20 o 
   4   9   7        0.02       -2.93      2.93 o 
   5   9   7        1.02       -0.65      2.60 o 
   6   9   7        0.36        2.60      3.25 o 
  -4  10   7        7.76        6.50      3.90 o 
  -3  10   7        6.37        5.53      3.58 o 
  -2  10   7       46.74       41.61      5.53 o 
  -1  10   7        0.00       -0.33      2.60 o 
   0  10   7       27.90       26.33      4.23 o 
   1  10   7       48.11       44.54      5.53 o 
   2  10   7        4.91        7.80      3.25 o 
   3  10   7        2.66        4.55      3.25 o 
   4  10   7       38.51       47.79      6.18 o 
   5  10   7        3.62        6.50      3.90 o 
  -3  11   7       10.43        8.78      3.90 o 
   0  11   7       11.17       10.73      3.58 o 
   1  11   7        0.90        5.85      3.58 o 
   2  11   7        4.28       11.38      3.90 o 
   3  11   7        0.88       -2.28      2.93 o 
   4  11   7        0.84        0.98      3.25 o 
   0  12   7        1.32       -0.33      2.93 o 
   1  12   7        0.56        2.93      3.25 o 
   2  12   7        0.38       -0.98      2.93 o 
  -2 -11   8       16.62       18.91      2.96 o 
  -1 -11   8        0.31        0.00      1.94 o 
   0 -11   8        1.17        2.93      3.25 o 
   1 -11   8        4.84        2.93      2.93 o 
   2 -11   8        0.13       -2.60      2.60 o 
  -4 -10   8        0.20        0.33      2.60 o 
  -3 -10   8       22.12       18.85      3.90 o 
  -2 -10   8        2.00        0.33      1.84 o 
  -1 -10   8       45.78       36.18      3.33 o 
   0 -10   8        0.02        0.65      1.84 o 
   1 -10   8       22.82       21.13      4.23 o 
   2 -10   8       19.18       20.80      4.23 o 
   3 -10   8       11.54       15.28      3.90 o 
  -5  -9   8        0.92        1.30      2.60 o 
  -4  -9   8        1.56        2.60      2.93 o 
  -3  -9   8        0.70       -0.65      2.28 o 
  -2  -9   8       13.06       11.46      2.60 o 
  -1  -9   8        0.46        0.16      1.84 o 
   0  -9   8       48.21       43.30      3.22 o 
   1  -9   8      223.23      203.27      9.76 o 
   2  -9   8       29.58       33.81      4.88 o 
   3  -9   8       78.41       89.40      7.48 o 
   4  -9   8        2.30        2.93      2.93 o 
  -5  -8   8        1.02        1.63      2.60 o 
  -4  -8   8       23.75       21.13      3.90 o 
  -3  -8   8        1.73        2.60      2.93 o 
  -2  -8   8       57.32       49.11      3.45 o 
  -1  -8   8      122.30      124.21      5.06 o 
   0  -8   8       63.94       61.81      3.66 o 
   1  -8   8       41.07       38.85      4.23 o 
   2  -8   8      182.95      193.17      9.76 o 
   3  -8   8       16.20       18.53      3.58 o 
   4  -8   8       29.37       27.63      4.55 o 
   5  -8   8        6.74       13.00      3.90 o 
  -6  -7   8        2.00        4.23      3.25 o 
  -5  -7   8       18.38       16.25      3.58 o 
  -4  -7   8        3.77        0.00      2.28 o 
  -3  -7   8      129.99      130.39      7.48 o 
  -2  -7   8       24.96       21.94      2.41 o 
  -1  -7   8       73.02       67.07      3.56 o 
   0  -7   8      226.58      224.89      6.09 o 
   1  -7   8        2.91        2.28      1.62 o 
   2  -7   8       31.14       29.91      3.90 o 
   3  -7   8        0.15        1.63      2.28 o 
   4  -7   8        7.65        9.75      3.25 o 
   5  -7   8        6.08        8.13      3.25 o 
   6  -7   8        0.08        4.23      3.25 o 
  -6  -6   8        7.87        6.83      3.25 o 
  -5  -6   8       42.84       46.81      5.53 o 
  -4  -6   8       58.81       57.22      5.53 o 
  -3  -6   8        0.26       -0.65      2.28 o 
  -2  -6   8        3.01        3.03      1.71 o 
  -1  -6   8        0.48       -0.86      1.30 o 
   0  -6   8      109.96      104.38      4.14 o 
   1  -6   8       44.11       40.46      3.09 o 
   2  -6   8       10.76        8.78      2.60 o 
   3  -6   8        0.59        0.33      1.95 o 
   4  -6   8        0.04        1.30      2.28 o 
   5  -6   8       17.02       17.23      3.90 o 
   6  -6   8        1.35        2.28      3.25 o 
  -7  -5   8        2.79        1.30      3.25 o 
  -6  -5   8      138.17      134.94      8.78 o 
  -5  -5   8       49.73       46.16      5.20 o 
  -4  -5   8        5.19        5.85      3.25 o 
  -3  -5   8      288.70      266.77     10.09 o 
  -2  -5   8     1038.01      997.60     17.94 o 
  -1  -5   8       36.38       32.74      6.50 o 
   0  -5   8        0.84        0.54      1.16 o 
   1  -5   8       50.07       51.80      3.09 o 
   2  -5   8       37.26       40.20      2.93 o 
   3  -5   8        0.55        1.30      1.95 o 
   4  -5   8        0.92        0.98      1.95 o 
   5  -5   8        3.01        3.90      2.93 o 
   6  -5   8        7.86        8.13      3.25 o 
   7  -5   8        3.08        2.93      3.58 o 
  -7  -4   8        0.71        2.28      3.25 o 
  -6  -4   8       23.43       24.05      4.55 o 
  -5  -4   8       51.29       39.99      4.88 o 
  -4  -4   8      708.51      702.24     16.94 o 
  -3  -4   8      195.25      179.86      8.13 o 
  -2  -4   8       64.75       72.83      3.25 o 
  -1  -4   8      139.26      128.52      3.12 o 
   0  -4   8      172.47      169.38      3.67 o 
   1  -4   8       30.82       32.55      1.80 o 
   2  -4   8      109.21      108.40      5.37 o 
   3  -4   8        8.96       11.05      2.60 o 
   4  -4   8       93.09       85.84      5.85 o 
   5  -4   8       29.63       25.36      4.23 o 
   6  -4   8        8.73        6.18      3.25 o 
   7  -4   8        0.00       -0.65      3.25 o 
  -7  -3   8        7.16        9.10      3.90 o 
  -6  -3   8       24.83       33.16      5.20 o 
  -5  -3   8       64.60       56.89      5.85 o 
  -4  -3   8        2.82        1.30      1.63 o 
  -3  -3   8       13.90       18.53      2.28 o 
  -2  -3   8       47.82       54.62      2.93 o 
  -1  -3   8      322.96      309.36      4.68 o 
   0  -3   8      326.91      319.25      4.69 o 
   1  -3   8       63.68       63.05      2.87 o 
   2  -3   8       59.40       58.88      2.22 o 
   3  -3   8       24.42       27.11      2.41 o 
   4  -3   8        9.41       10.40      2.93 o 
   5  -3   8        0.00        0.98      2.60 o 
   6  -3   8        1.08        1.63      2.93 o 
   7  -3   8        8.50       11.05      3.90 o 
  -7  -2   8        5.35        2.28      3.25 o 
  -6  -2   8       84.50       99.16      7.80 o 
  -5  -2   8      151.24      138.85      5.53 o 
  -4  -2   8       35.32       29.58      2.60 o 
  -3  -2   8      265.81      279.79      6.51 o 
  -2  -2   8        0.29        1.30      1.63 o 
  -1  -2   8       82.24       87.31      2.30 o 
   0  -2   8       80.51       86.06     11.71 o 
   1  -2   8      313.63      315.19      4.58 o 
   2  -2   8        4.51        3.55      0.87 o 
   3  -2   8       49.83       46.96      4.88 o 
   4  -2   8        0.01        1.63      1.61 o 
   5  -2   8       30.45       27.31      4.23 o 
   6  -2   8        1.39        3.90      3.25 o 
   7  -2   8        5.44        7.15      3.58 o 
  -6  -1   8       83.35       92.66      6.83 o 
  -5  -1   8       18.64       16.90      3.58 o 
  -4  -1   8      264.97      263.18      9.43 o 
  -3  -1   8        1.51        3.25      2.60 o 
  -2  -1   8        4.22        9.10      1.63 o 
  -1  -1   8        9.18       12.52      1.15 o 
   0  -1   8      772.21      810.18      7.28 o 
   1  -1   8       64.56       61.02      3.74 o 
   2  -1   8        1.23        0.33      0.98 o 
   3  -1   8       36.78       35.33      2.53 o 
   4  -1   8       15.79       12.30      2.07 o 
   5  -1   8        2.89        1.30      2.60 o 
   6  -1   8        3.66        1.95      2.93 o 
   7  -1   8        3.57        2.60      3.25 o 
  -7   0   8        0.05        3.90      3.58 o 
  -6   0   8       18.14       13.98      3.58 o 
  -5   0   8        2.30        3.58      2.93 o 
  -4   0   8        6.63        9.43      3.25 o 
  -3   0   8        0.01       -0.33      2.28 o 
  -2   0   8      125.95      135.61      6.50 o 
  -1   0   8        1.79        2.60      0.87 o 
   0   0   8     1200.43     1356.80      9.65 o 
   1   0   8       13.48       12.59      9.10 o 
   2   0   8     1103.42     1213.45     37.38 o 
   3   0   8        5.66        6.34      1.61 o 
   4   0   8       43.99       45.27      5.20 o 
   5   0   8        0.65        0.00      2.93 o 
   6   0   8       27.49       22.75      4.55 o 
   7   0   8        0.51       -0.65      3.58 o 
   8   0   8       78.40       72.82      7.48 o 
  -7   1   8       26.12       22.43      4.55 o 
  -6   1   8       53.35       51.36      5.20 o 
  -5   1   8       31.32       28.28      4.23 o 
  -4   1   8      260.78      251.14      9.76 o 
  -3   1   8        2.95        3.25      2.60 o 
  -2   1   8       31.92       35.76      3.90 o 
  -1   1   8        0.00        1.63      1.95 o 
   0   1   8      831.30      936.91     15.82 o 
   1   1   8      183.78      187.37      3.25 o 
   2   1   8       43.90       38.36      2.60 o 
   3   1   8      177.60      161.98      4.88 o 
   4   1   8       16.76       13.98      1.95 o 
   5   1   8       13.77       11.03      2.17 o 
   6   1   8        3.25        2.93      3.58 o 
   7   1   8        2.03       -2.60      3.58 o 
   8   1   8        1.03        0.33      3.90 o 
  -7   2   8        9.21        8.45      3.90 o 
  -6   2   8       55.56       64.37      6.18 o 
  -5   2   8      142.73      133.65      7.80 o 
  -4   2   8       21.81       24.38      3.90 o 
  -3   2   8      217.46      238.43      9.43 o 
  -2   2   8        7.77        5.53      2.60 o 
  -1   2   8       93.61       99.83      5.53 o 
   0   2   8       10.97       12.68      1.63 o 
   1   2   8      424.72      433.71      7.16 o 
   2   2   8        8.32        9.43      1.63 o 
   3   2   8       82.68       75.76      3.58 o 
   4   2   8        6.60        6.18      1.63 o 
   5   2   8       52.48       44.54      3.25 o 
   6   2   8        4.15        5.20      2.93 o 
   7   2   8        0.09       -3.25      3.25 o 
   8   2   8        1.07       -5.20      3.58 o 
  -7   3   8        4.01        4.88      3.90 o 
  -6   3   8       29.03       32.51      4.88 o 
  -5   3   8       32.48       33.16      4.55 o 
  -4   3   8        4.89        4.55      2.93 o 
  -3   3   8        1.51        2.93      2.93 o 
  -2   3   8       14.22       13.65      3.25 o 
  -1   3   8      391.82      380.22     11.07 o 
   0   3   8       71.84       70.56      2.93 o 
   1   3   8       63.55       57.87      2.93 o 
   2   3   8        8.51        7.80      1.63 o 
   3   3   8       22.24       28.28      2.28 o 
   4   3   8        0.68       -1.30      1.30 o 
   5   3   8        1.30        0.98      1.63 o 
   6   3   8        0.00       -1.63      2.28 o 
   7   3   8        8.06       10.73      3.90 o 
  -7   4   8        1.22       -0.98      3.25 o 
  -6   4   8       28.24       26.66      4.88 o 
  -5   4   8        0.18        1.95      3.25 o 
  -4   4   8      448.48      446.54     13.99 o 
  -3   4   8      358.80      354.37     12.04 o 
  -2   4   8       91.79       87.14      6.18 o 
  -1   4   8        5.21        4.23      2.60 o 
   0   4   8      271.29      276.89      5.86 o 
   1   4   8       15.69       20.80      1.95 o 
   2   4   8      201.18      209.15      5.53 o 
   3   4   8        2.39        3.25      1.63 o 
   4   4   8      112.62      116.73      4.55 o 
   5   4   8       13.07       12.68      2.28 o 
   6   4   8       16.75       10.73      3.25 o 
   7   4   8        1.24        1.63      3.90 o 
  -6   5   8       55.77       54.62      6.18 o 
  -5   5   8        5.89        8.13      3.58 o 
  -4   5   8      203.47      208.15     10.08 o 
  -3   5   8        4.07        6.18      3.58 o 
  -2   5   8      333.27      354.03     12.04 o 
  -1   5   8       26.98       30.56      4.23 o 
   0   5   8       15.41       17.23      1.95 o 
   1   5   8        6.66        8.78      1.63 o 
   2   5   8        7.74        7.80      1.63 o 
   3   5   8       29.18       26.98      2.60 o 
   4   5   8       58.53       57.22      3.58 o 
   5   5   8        6.73        5.53      1.95 o 
   6   5   8        0.00       -2.93      1.95 o 
   7   5   8        0.47       -3.25      2.93 o 
  -6   6   8       37.81       30.88      5.20 o 
  -5   6   8       27.39       29.91      4.88 o 
  -4   6   8        8.81        6.18      3.58 o 
  -3   6   8       86.95       76.73      6.18 o 
  -2   6   8       60.32       52.02      5.53 o 
  -1   6   8        2.80        4.88      3.25 o 
   0   6   8       40.77       44.54      2.93 o 
   1   6   8        1.75        1.95      1.30 o 
   2   6   8        2.58        2.60      1.63 o 
   3   6   8       42.67       50.71      3.25 o 
   4   6   8        0.45        0.00      1.30 o 
   5   6   8        4.21        2.28      2.93 o 
   6   6   8        6.22        4.55      3.25 o 
   7   6   8       16.03       13.00      4.88 o 
  -5   7   8       19.50       17.55      4.55 o 
  -4   7   8        0.00        0.00      3.25 o 
  -3   7   8        9.22        7.80      3.58 o 
  -2   7   8       47.89       47.14      5.20 o 
  -1   7   8      177.11      187.65      9.11 o 
   0   7   8      107.27       98.52      4.23 o 
   1   7   8      200.63      207.18      6.18 o 
   2   7   8        0.12        0.00      1.63 o 
   3   7   8       20.48       19.50      2.28 o 
   4   7   8        5.63        6.18      3.25 o 
   5   7   8        0.20        0.00      2.93 o 
   6   7   8        4.32        2.28      2.93 o 
  -5   8   8        9.62        8.78      4.55 o 
  -4   8   8       19.87       12.35      3.90 o 
  -3   8   8       29.67       21.78      4.55 o 
  -2   8   8       88.83       89.73      7.15 o 
  -1   8   8       38.39       39.01      4.88 o 
   0   8   8      487.63      499.31      9.76 o 
   1   8   8        9.62        7.48      1.95 o 
   2   8   8      241.33      168.16     13.99 o 
   3   8   8        1.99        0.00      2.60 o 
   4   8   8       52.59       42.91      5.20 o 
   5   8   8        0.17       -0.98      2.60 o 
   6   8   8        0.48       -1.95      2.93 o 
  -4   9   8        5.95       11.05      4.23 o 
  -3   9   8        1.57       -0.98      3.25 o 
  -2   9   8        5.00        8.13      3.58 o 
  -1   9   8       46.87       37.06      4.88 o 
   0   9   8       76.94       78.35      4.23 o 
   1   9   8       69.18       60.79      5.85 o 
   2   9   8        1.25        3.25      2.93 o 
   3   9   8        0.09        0.00      2.93 o 
   4   9   8       23.05       27.31      4.88 o 
   5   9   8        6.24        6.83      3.90 o 
  -3  10   8        1.84        0.33      3.25 o 
  -2  10   8       15.39       13.98      3.90 o 
  -1  10   8        0.53       -0.98      2.93 o 
   0  10   8        1.59        2.28      2.93 o 
   1  10   8        6.59        5.20      2.93 o 
   2  10   8       71.79       74.77      6.83 o 
   3  10   8        0.38        0.65      2.93 o 
   4  10   8        1.00        4.23      3.25 o 
   0  11   8        0.03        0.00      2.93 o 
   1  11   8        6.61        8.78      3.58 o 
   2  11   8        0.37       -0.33      3.25 o 
   3  11   8        0.06        0.00      2.60 o 
   0 -11   9        0.19       -0.33      3.58 o 
  -3 -10   9        0.48        0.00      2.60 o 
  -2 -10   9        0.80        3.90      2.93 o 
  -1 -10   9       12.24        7.85      2.41 o 
   0 -10   9        0.91        0.87      2.03 o 
   1 -10   9        4.77        0.65      3.25 o 
   2 -10   9        2.65        0.33      2.93 o 
  -4  -9   9        1.16        3.58      2.93 o 
  -3  -9   9       16.25       18.85      3.90 o 
  -2  -9   9        0.24       -2.28      1.95 o 
  -1  -9   9        0.42       -0.93      1.71 o 
   0  -9   9       36.15       31.23      2.87 o 
   1  -9   9        7.16        8.13      3.58 o 
   2  -9   9       53.53       58.52      6.18 o 
   3  -9   9        3.17        4.23      3.90 o 
   4  -9   9        0.86        3.58      3.25 o 
  -5  -8   9        8.12        9.75      3.25 o 
  -4  -8   9       27.82       31.86      4.55 o 
  -3  -8   9       17.00       22.75      3.90 o 
  -2  -8   9       28.65       23.08      3.90 o 
  -1  -8   9       38.52       33.82      2.99 o 
   0  -8   9       13.37       12.81      2.26 o 
   1  -8   9      169.99      172.42      6.34 o 
   2  -8   9        2.01        4.55      3.58 o 
   3  -8   9       25.76       26.66      4.55 o 
   4  -8   9        0.27       -0.65      2.60 o 
   5  -8   9       10.33       11.05      3.90 o 
  -5  -7   9        2.46        1.95      2.60 o 
  -4  -7   9       10.11        9.43      3.25 o 
  -3  -7   9        1.71       -0.98      2.28 o 
  -2  -7   9        2.66        3.25      2.60 o 
  -1  -7   9        6.28        8.12      1.94 o 
   0  -7   9      275.02      281.72      9.76 o 
   1  -7   9        3.67        3.98      1.86 o 
   2  -7   9      107.52      103.07      6.83 o 
   3  -7   9        6.42        9.43      2.93 o 
   4  -7   9        3.36        2.60      2.60 o 
   5  -7   9        0.64       -1.63      2.60 o 
  -6  -6   9        0.30        1.95      2.93 o 
  -5  -6   9       42.12       43.24      5.53 o 
  -4  -6   9       16.70       17.23      3.90 o 
  -3  -6   9        0.90        1.30      2.28 o 
  -2  -6   9      150.81      135.60      7.48 o 
  -1  -6   9       88.16       54.19     38.37 o 
   0  -6   9        0.64       -0.49      1.61 o 
   1  -6   9        2.82        2.28      1.79 o 
   2  -6   9       29.90       27.63      3.58 o 
   3  -6   9        0.98        1.30      1.95 o 
   4  -6   9        3.20        5.20      2.60 o 
   5  -6   9        0.20        1.63      2.93 o 
   6  -6   9        0.71       -1.63      2.93 o 
  -6  -5   9       24.16       26.66      4.55 o 
  -5  -5   9       10.64        9.10      3.58 o 
  -4  -5   9       90.76       90.39      6.83 o 
  -3  -5   9      593.35      590.30     15.30 o 
  -2  -5   9      429.38      417.57     12.04 o 
  -1  -5   9       31.25       31.18      2.10 o 
   0  -5   9       65.80       67.01      6.01 o 
   1  -5   9       14.49       17.00      1.62 o 
   2  -5   9       33.15       33.78      2.64 o 
   3  -5   9        1.23        2.28      2.28 o 
   4  -5   9       29.25       24.38      3.90 o 
   5  -5   9       18.06       19.50      3.90 o 
   6  -5   9       10.69        9.43      3.90 o 
  -6  -4   9        0.09       -1.30      2.60 o 
  -5  -4   9       23.86       24.05      4.23 o 
  -4  -4   9      150.84      150.56      8.45 o 
  -3  -4   9       54.10       51.69      5.20 o 
  -2  -4   9      139.06      129.43      4.55 o 
  -1  -4   9       32.49       27.56      1.80 o 
   0  -4   9      217.36      232.25      5.53 o 
   1  -4   9        6.46        5.40      1.32 o 
   2  -4   9        3.65        2.72      1.13 o 
   3  -4   9       40.84       42.11      3.22 o 
   4  -4   9        9.10        8.13      2.93 o 
   5  -4   9        0.01        0.65      2.60 o 
   6  -4   9        3.42        5.53      3.25 o 
   7  -4   9        0.55       -0.33      2.93 o 
  -7  -3   9       16.21       14.63      4.23 o 
  -6  -3   9       60.92       54.29      6.18 o 
  -5  -3   9      117.70      108.60      7.48 o 
  -4  -3   9        7.59        6.50      2.93 o 
  -3  -3   9       90.28       84.54      3.90 o 
  -2  -3   9       30.27       31.86      2.60 o 
  -1  -3   9      539.38      558.48      8.79 o 
   0  -3   9       49.37       50.88      2.10 o 
   1  -3   9      247.56      246.67      4.33 o 
   2  -3   9        0.83        0.46      1.08 o 
   3  -3   9       36.89       34.95      2.76 o 
   4  -3   9       32.46       32.83      4.23 o 
   5  -3   9       22.88       29.91      4.88 o 
   6  -3   9        0.71        3.25      3.25 o 
   7  -3   9        0.24       -2.60      2.93 o 
  -7  -2   9        3.42        4.23      3.58 o 
  -6  -2   9       23.42       24.05      4.88 o 
  -5  -2   9        1.16        3.25      2.28 o 
  -4  -2   9       65.28       65.35      3.90 o 
  -3  -2   9       16.26       12.68      1.95 o 
  -2  -2   9        3.91        4.55      1.63 o 
  -1  -2   9       27.15       25.68      2.28 o 
   0  -2   9        0.08        0.56      0.78 o 
   1  -2   9       59.55       54.81      2.16 o 
   2  -2   9        0.14       -0.49      1.38 o 
   3  -2   9       43.68       42.45      3.41 o 
   4  -2   9        4.67        5.49      1.94 o 
   5  -2   9        9.86       11.70      3.58 o 
   6  -2   9        2.29        2.93      3.58 o 
   7  -2   9        6.96        6.18      3.90 o 
  -6  -1   9       28.54       32.18      4.88 o 
  -5  -1   9        0.66       -1.63      2.93 o 
  -4  -1   9       31.16       32.18      3.90 o 
  -3  -1   9        0.07       -1.30      1.95 o 
  -2  -1   9        0.98       -1.63      1.63 o 
  -1  -1   9      286.39      294.80      6.18 o 
   0  -1   9      213.84      207.78      3.75 o 
   1  -1   9      393.28      433.59      6.51 o 
   2  -1   9        1.93        2.85      1.48 o 
   3  -1   9       10.02        8.92      1.94 o 
   4  -1   9       35.00       36.11      2.99 o 
   5  -1   9       20.37       21.45      3.90 o 
   6  -1   9        6.79        8.13      3.90 o 
   7  -1   9        0.40        0.98      2.93 o 
  -7   0   9       29.90       31.53      5.20 o 
  -6   0   9        1.18        0.65      3.25 o 
  -5   0   9       11.65       10.40      3.25 o 
  -4   0   9        2.34        2.60      2.93 o 
  -3   0   9      346.16      328.66     10.74 o 
  -2   0   9        0.09        0.33      2.28 o 
  -1   0   9      229.23      273.27      6.18 o 
   0   0   9        6.88        8.39      1.32 o 
   1   0   9        1.71        2.60      1.63 o 
   2   0   9       11.53       11.41      1.84 o 
   3   0   9      281.49      299.30     15.29 o 
   4   0   9        3.34        1.86      1.71 o 
   5   0   9       10.88       12.29      2.93 o 
   6   0   9        0.00        1.30      3.25 o 
   7   0   9        4.93        3.25      3.58 o 
  -7   1   9        7.25        5.85      3.58 o 
  -6   1   9       10.95       13.33      3.90 o 
  -5   1   9        1.92        0.65      2.93 o 
  -4   1   9       20.96       23.40      3.90 o 
  -3   1   9        5.25        8.13      2.93 o 
  -2   1   9        1.42        0.65      2.28 o 
  -1   1   9      322.80      277.92      9.11 o 
   0   1   9      223.20      231.46     13.01 o 
   1   1   9      287.25      319.61     17.41 o 
   2   1   9       56.43       50.39      4.23 o 
   3   1   9       23.11       25.03      2.28 o 
   4   1   9        4.03        4.55      1.71 o 
   5   1   9        0.78        1.20      1.80 o 
   6   1   9        0.96        0.65      2.93 o 
   7   1   9        0.69       -5.20      3.58 o 
  -7   2   9        0.12       -2.93      2.93 o 
  -6   2   9       33.55       43.56      5.53 o 
  -5   2   9        9.80       11.38      3.90 o 
  -4   2   9       36.01       32.51      4.55 o 
  -3   2   9       45.66       44.21      4.88 o 
  -2   2   9       11.69       12.03      3.25 o 
  -1   2   9       20.76       13.00      2.93 o 
   0   2   9        1.00        1.95      1.30 o 
   1   2   9       34.69       30.23      2.28 o 
   2   2   9        0.01       -0.65      1.30 o 
   3   2   9        7.93        7.80      1.95 o 
   4   2   9       19.80       17.88      2.28 o 
   5   2   9        2.60        1.95      1.63 o 
   6   2   9        1.05       -0.65      2.93 o 
   7   2   9        1.02       -1.30      3.58 o 
  -6   3   9       79.68       78.35      7.15 o 
  -5   3   9       76.73       73.15      6.50 o 
  -4   3   9       21.11       21.13      4.23 o 
  -3   3   9       79.05       80.96      6.50 o 
  -2   3   9       44.61       39.01      4.55 o 
  -1   3   9      529.58      536.33     13.35 o 
   0   3   9        0.47        0.65      1.30 o 
   1   3   9      375.89      397.41      7.49 o 
   2   3   9       25.97       26.33      2.28 o 
   3   3   9       65.94       66.65      3.58 o 
   4   3   9       73.29       72.18      3.90 o 
   5   3   9       10.12       10.40      2.28 o 
   6   3   9        0.05       -2.93      1.95 o 
   7   3   9        4.68        5.20      3.25 o 
  -6   4   9        3.83        1.95      3.58 o 
  -5   4   9        0.63       -2.28      2.93 o 
  -4   4   9      275.86      270.32     11.39 o 
  -3   4   9      119.99      123.89      7.80 o 
  -2   4   9        0.31        0.98      3.25 o 
  -1   4   9        0.76        1.63      2.60 o 
   0   4   9      285.17      263.22      5.86 o 
   1   4   9       23.08       24.06      2.28 o 
   2   4   9        4.33        5.20      1.63 o 
   3   4   9        0.11       -0.33      1.63 o 
   4   4   9        1.17        1.30      1.63 o 
   5   4   9       33.36       29.58      2.93 o 
   6   4   9        1.84        0.33      1.95 o 
   7   4   9        1.09       -1.63      2.93 o 
  -6   5   9        7.81        8.13      3.90 o 
  -5   5   9       53.47       48.44      6.18 o 
  -4   5   9      134.70      119.33      7.80 o 
  -3   5   9      160.51      174.63      9.11 o 
  -2   5   9      560.95      567.18     15.95 o 
  -1   5   9      720.29      717.37     16.94 o 
   0   5   9      199.03      194.50      5.53 o 
   1   5   9        1.15        0.65      1.63 o 
   2   5   9       29.21       27.96      2.60 o 
   3   5   9        8.30       10.08      1.95 o 
   4   5   9       13.66       12.68      1.95 o 
   5   5   9       24.32       24.06      2.93 o 
   6   5   9        0.08       -0.98      1.95 o 
   7   5   9       24.62       19.50      4.88 o 
  -5   6   9        0.34        1.95      3.58 o 
  -4   6   9       27.67       24.06      4.55 o 
  -3   6   9       43.71       39.99      5.20 o 
  -2   6   9       62.27       57.87      5.85 o 
  -1   6   9        3.70        3.25      2.93 o 
   0   6   9        8.91        7.48      2.93 o 
   1   6   9       22.56       22.43      2.60 o 
   2   6   9       73.70       70.23      3.90 o 
   3   6   9        6.84        7.15      1.95 o 
   4   6   9        0.76        0.98      1.63 o 
   5   6   9        1.04        0.00      1.63 o 
   6   6   9        1.17        1.30      2.60 o 
  -5   7   9        2.29        1.63      3.58 o 
  -4   7   9        1.05        0.00      3.25 o 
  -3   7   9        1.36        0.98      3.25 o 
  -2   7   9      104.62       98.52      7.15 o 
  -1   7   9        3.93        2.28      2.60 o 
   0   7   9      228.63      209.79      9.11 o 
   1   7   9      135.20      148.93      5.53 o 
   2   7   9      105.75      106.00      4.55 o 
   3   7   9       54.65       53.97      3.58 o 
   4   7   9        1.94        1.63      2.93 o 
   5   7   9        6.40        6.18      3.58 o 
   6   7   9       12.30       11.38      3.90 o 
  -4   8   9        7.89        9.75      4.23 o 
  -3   8   9        8.74       10.40      3.90 o 
  -2   8   9        0.12        2.28      3.58 o 
  -1   8   9       31.75       23.73      4.23 o 
   0   8   9       52.98       61.77      5.53 o 
   1   8   9        5.05        5.85      1.95 o 
   2   8   9       29.53       29.58      2.93 o 
   3   8   9       75.39       77.38      6.83 o 
   4   8   9        9.39       11.05      3.90 o 
   5   8   9       19.92       19.83      4.55 o 
   6   8   9        4.83        5.53      3.90 o 
  -4   9   9        0.02       -2.93      3.90 o 
  -3   9   9        4.44        3.58      4.23 o 
  -2   9   9        0.44       -1.30      3.58 o 
  -1   9   9        8.81        2.93      2.93 o 
   0   9   9        0.34        2.60      2.93 o 
   1   9   9       17.36       18.53      4.23 o 
   2   9   9      106.54       97.87      7.48 o 
   3   9   9       10.07       11.05      3.90 o 
   4   9   9       41.73       47.46      5.85 o 
   5   9   9        8.17       11.38      3.90 o 
  -3  10   9        0.84       -0.33      4.23 o 
  -2  10   9       13.24       15.28      4.55 o 
  -1  10   9        1.24        1.95      3.25 o 
   1  10   9        1.25        0.65      2.60 o 
   2  10   9       11.09       11.05      3.58 o 
   3  10   9       13.47       13.65      3.90 o 
   4  10   9        0.16       -0.65      3.25 o 
   1  11   9        1.30        4.55      3.58 o 
   2  11   9        6.23        6.83      3.25 o 
  -2 -10  10        2.03        2.60      2.93 o 
  -1 -10  10       11.35        9.75      3.58 o 
   0 -10  10        0.22       -2.08      1.71 o 
   1 -10  10       18.76       15.93      4.23 o 
  -3  -9  10        0.14       -0.98      2.28 o 
  -2  -9  10        1.71        1.63      2.93 o 
  -1  -9  10        0.61        2.93      2.93 o 
   0  -9  10        7.47        5.33      1.94 o 
   1  -9  10        0.34        0.33      2.60 o 
   2  -9  10       16.76       19.83      4.55 o 
   3  -9  10       67.15       76.40      7.48 o 
  -4  -8  10       14.37       15.60      3.90 o 
  -3  -8  10        0.87        3.25      2.93 o 
  -2  -8  10       22.08       23.40      3.90 o 
  -1  -8  10        1.25        0.33      2.28 o 
   0  -8  10       38.93       34.91      3.10 o 
   1  -8  10       50.98       52.34      5.69 o 
   2  -8  10       33.38       42.26      6.18 o 
   3  -8  10       22.21       31.86      4.88 o 
   4  -8  10       66.20       68.92      6.83 o 
  -5  -7  10        0.53        4.23      2.93 o 
  -4  -7  10        5.34        4.55      2.93 o 
  -3  -7  10        4.70        5.85      2.93 o 
  -2  -7  10       12.59       11.70      3.25 o 
  -1  -7  10       56.34       59.17      5.20 o 
   0  -7  10       12.27       11.21      2.17 o 
   1  -7  10       28.94       29.30      2.93 o 
   2  -7  10       64.84       65.35      5.85 o 
   3  -7  10        2.35        2.60      2.60 o 
   4  -7  10        0.99        3.58      2.60 o 
   5  -7  10        0.94        0.65      2.60 o 
  -5  -6  10       22.83       20.48      4.23 o 
  -4  -6  10       39.79       39.01      4.88 o 
  -3  -6  10       47.65       46.81      4.88 o 
  -2  -6  10       23.61       26.66      4.23 o 
  -1  -6  10        3.93        5.53      2.60 o 
   0  -6  10        1.51       -0.65      1.71 o 
   1  -6  10        0.00       -0.65      1.79 o 
   2  -6  10       93.86      100.28      4.71 o 
   3  -6  10       24.04       19.83      3.58 o 
   4  -6  10        0.55       -0.33      2.28 o 
   5  -6  10        3.16        1.95      2.93 o 
  -6  -5  10        0.45       -0.33      2.93 o 
  -5  -5  10       10.44       13.98      4.23 o 
  -4  -5  10      160.31      153.16      8.78 o 
  -3  -5  10       53.42       46.81      4.88 o 
  -2  -5  10       63.30       60.47      5.20 o 
  -1  -5  10      252.27      230.63      8.78 o 
   0  -5  10      643.60      614.95     34.68 o 
   1  -5  10       65.49       71.11      2.76 o 
   2  -5  10        7.93        7.81      1.84 o 
   3  -5  10        6.90        8.45      2.93 o 
   4  -5  10        0.17        0.00      2.28 o 
   5  -5  10        0.92       -0.65      2.60 o 
   6  -5  10        0.66        0.33      3.25 o 
  -6  -4  10        0.01       -0.65      2.93 o 
  -5  -4  10        0.02        0.98      2.60 o 
  -4  -4  10       12.35       11.70      3.58 o 
  -3  -4  10       60.44       51.04      5.20 o 
  -2  -4  10      618.79      624.90     10.09 o 
  -1  -4  10      264.04      258.95      6.18 o 
   0  -4  10      151.40      153.93      4.23 o 
   1  -4  10       55.15       47.91      3.41 o 
   2  -4  10       65.87       68.11      3.68 o 
   3  -4  10        0.38        1.14      1.61 o 
   4  -4  10       31.57       35.11      4.55 o 
   5  -4  10        0.06        1.30      2.60 o 
   6  -4  10       10.59       10.40      3.90 o 
  -6  -3  10        0.39        0.00      3.25 o 
  -5  -3  10       14.20       15.93      3.90 o 
  -4  -3  10       28.34       31.53      4.55 o 
  -3  -3  10       48.96       50.06      3.58 o 
  -2  -3  10       13.62       15.93      2.28 o 
  -1  -3  10        5.00        6.50      1.63 o 
   0  -3  10        0.42        1.17      1.08 o 
   1  -3  10      134.39      134.16      3.49 o 
   2  -3  10      126.21      116.50      4.48 o 
   3  -3  10        3.31        3.74      1.84 o 
   4  -3  10       18.93       18.36      2.64 o 
   5  -3  10        1.58        1.95      2.93 o 
   6  -3  10        0.45        0.65      3.58 o 
  -6  -2  10       63.31       57.22      6.50 o 
  -5  -2  10        2.34        5.53      3.25 o 
  -4  -2  10      251.79      258.92      7.48 o 
  -3  -2  10      197.72      182.78      5.85 o 
  -2  -2  10       88.51       76.08      3.90 o 
  -1  -2  10      274.11      286.62      6.51 o 
   0  -2  10        2.10        2.44      0.84 o 
   1  -2  10       49.73       42.97     23.89 o 
   2  -2  10       57.67       57.68      3.33 o 
   3  -2  10       79.91       85.84      4.14 o 
   4  -2  10        4.79        5.22      1.94 o 
   5  -2  10       28.58       25.68      4.55 o 
   6  -2  10        0.02        2.28      3.25 o 
   7  -2  10        6.92        4.88      3.90 o 
  -6  -1  10        1.92        6.18      3.90 o 
  -5  -1  10       58.63       57.54      5.53 o 
  -4  -1  10      189.57      181.15      6.18 o 
  -3  -1  10       28.04       23.73      2.60 o 
  -2  -1  10      346.06      336.14      7.48 o 
  -1  -1  10        0.36        1.95      1.63 o 
   0  -1  10       19.64       20.80      1.95 o 
   1  -1  10        3.73        2.44      1.38 o 
   2  -1  10      151.68      148.93     11.06 o 
   3  -1  10        9.61       10.21      1.94 o 
   4  -1  10        0.00        0.13      1.71 o 
   5  -1  10        0.05       -0.52      1.94 o 
   6  -1  10        9.68        8.78      3.58 o 
   7  -1  10        3.38        2.28      3.58 o 
  -6   0  10       36.08       31.86      5.20 o 
  -5   0  10        0.10       -0.33      3.25 o 
  -4   0  10       14.61       10.40      3.25 o 
  -3   0  10        0.16       -0.33      2.93 o 
  -2   0  10        5.55        6.18      1.95 o 
  -1   0  10        0.38        0.65      1.63 o 
   0   0  10       74.43       79.33      3.58 o 
   1   0  10        7.86        9.25      1.71 o 
   2   0  10      155.43      169.59      5.40 o 
   3   0  10       14.82       14.27      2.17 o 
   4   0  10      170.30      172.36     10.57 o 
   5   0  10        0.93        0.07      2.11 o 
   6   0  10        3.45       -0.33      3.58 o 
   7   0  10        0.36       -0.65      3.58 o 
  -6   1  10        1.19        0.65      3.58 o 
  -5   1  10       51.02       46.16      5.53 o 
  -4   1  10      136.17      131.04      7.80 o 
  -3   1  10       33.14       26.98      4.23 o 
  -2   1  10      339.13      308.80     10.41 o 
  -1   1  10        1.70       -0.33      2.28 o 
   0   1  10        0.87        1.30      1.63 o 
   1   1  10        3.54        4.18      1.48 o 
   2   1  10      151.96      145.03      6.50 o 
   3   1  10       46.73       39.58      3.10 o 
   4   1  10        6.66        6.57      2.03 o 
   5   1  10       24.65       27.34      3.05 o 
   6   1  10        8.23        6.83      3.90 o 
   7   1  10        6.36        0.65      3.58 o 
  -6   2  10       46.10       42.26      5.85 o 
  -5   2  10        8.71        8.45      3.90 o 
  -4   2  10      163.92      179.18      9.43 o 
  -3   2  10      230.13      233.87     10.08 o 
  -2   2  10       63.71       49.74      4.88 o 
  -1   2  10      282.98      301.92     10.41 o 
   0   2  10        0.99        1.30      2.28 o 
   1   2  10       45.88       51.37      2.93 o 
   2   2  10        8.73        8.45      1.95 o 
   3   2  10      101.22       97.22      4.23 o 
   4   2  10        2.31        0.33      1.63 o 
   5   2  10       35.17       29.26      2.93 o 
   6   2  10        0.89       -2.93      3.25 o 
   7   2  10       14.61       13.33      4.88 o 
  -6   3  10        1.21       -0.33      3.25 o 
  -5   3  10        6.36        4.55      3.58 o 
  -4   3  10       84.08       86.81      7.15 o 
  -3   3  10       13.21       12.35      3.90 o 
  -2   3  10       54.92       55.59      5.53 o 
  -1   3  10        0.05        1.30      2.60 o 
   0   3  10       20.90       13.98      2.93 o 
   1   3  10      167.25      168.47      5.20 o 
   2   3  10       29.78       29.91      2.60 o 
   3   3  10        4.19        4.23      1.63 o 
   4   3  10        1.37        0.65      1.63 o 
   5   3  10        0.31       -2.60      2.93 o 
   6   3  10        0.35        0.33      1.95 o 
   7   3  10        0.54       -1.63      2.93 o 
  -6   4  10        3.55       -0.33      3.25 o 
  -5   4  10        0.10       -4.88      3.25 o 
  -4   4  10       41.91       34.13      5.20 o 
  -3   4  10        7.67        4.55      3.58 o 
  -2   4  10      640.40      620.71     16.61 o 
  -1   4  10      222.10      210.12      9.43 o 
   0   4  10      274.31      270.02     10.09 o 
   1   4  10        9.27        7.15      1.95 o 
   2   4  10       80.92       83.88      3.90 o 
   3   4  10        0.45       -0.65      1.63 o 
   4   4  10       28.02       28.93      2.93 o 
   5   4  10        0.14        1.95      1.95 o 
   6   4  10        7.23        8.13      2.28 o 
   7   4  10        0.84        0.98      2.93 o 
  -5   5  10        0.00       -3.25      3.25 o 
  -4   5  10       86.23       74.45      6.83 o 
  -3   5  10        4.21        6.18      3.58 o 
  -2   5  10      479.45      449.82     14.32 o 
  -1   5  10        8.44       12.68      3.58 o 
   0   5  10      189.97      188.31      8.78 o 
   1   5  10       16.34       16.58      2.28 o 
   2   5  10       56.97       59.17      3.58 o 
   3   5  10        1.75        1.63      1.63 o 
   4   5  10        0.06        0.65      1.63 o 
   5   5  10        5.91        3.25      1.95 o 
   6   5  10       11.58       11.05      2.60 o 
  -5   6  10        0.27       -0.98      3.58 o 
  -4   6  10       63.82       61.44      6.50 o 
  -3   6  10       41.04       44.54      5.53 o 
  -2   6  10        2.11        0.33      2.93 o 
  -1   6  10       99.97       86.49      6.50 o 
   0   6  10      120.52      118.03      7.48 o 
   1   6  10       11.50       12.03      2.28 o 
   2   6  10        8.24        7.48      1.95 o 
   3   6  10        0.33       -0.33      1.63 o 
   4   6  10        6.34        6.50      2.28 o 
   5   6  10        7.00        8.78      2.60 o 
   6   6  10        0.42       -3.25      2.93 o 
  -4   7  10        1.03       -1.95      3.58 o 
  -3   7  10       14.47       13.00      3.90 o 
  -2   7  10        3.16        0.98      3.25 o 
  -1   7  10        4.90        4.88      2.93 o 
   0   7  10        7.13        9.10      3.25 o 
   1   7  10      136.86      148.28      5.53 o 
   2   7  10       57.00       59.82      3.90 o 
   3   7  10       92.83       92.66      4.55 o 
   4   7  10        0.00       -0.33      3.25 o 
   5   7  10        9.39       11.05      3.90 o 
   6   7  10        7.56       13.00      4.23 o 
  -4   8  10        8.34        6.83      4.23 o 
  -3   8  10       20.96       27.63      5.20 o 
  -2   8  10       29.52       32.18      5.20 o 
  -1   8  10       23.37       22.10      4.23 o 
   0   8  10       33.33       27.96      4.23 o 
   1   8  10       21.32       22.10      3.90 o 
   2   8  10      131.53      134.61      5.53 o 
   3   8  10        6.19        5.53      3.25 o 
   4   8  10       96.64      100.79      8.13 o 
   5   8  10        0.03       -3.25      2.60 o 
  -3   9  10        0.41        1.30      3.58 o 
  -2   9  10       11.38       12.35      3.90 o 
  -1   9  10        0.01       -0.98      2.93 o 
   0   9  10        0.18        1.30      2.93 o 
   1   9  10       21.94       22.10      4.23 o 
   2   9  10       35.60       40.63      5.20 o 
   3   9  10       29.39       29.91      5.20 o 
   4   9  10        0.01       -2.28      3.25 o 
  -2  10  10        0.91       -0.65      3.58 o 
  -1  10  10        0.40        1.95      2.93 o 
   2  10  10        2.29        0.98      3.25 o 
   3  10  10        2.48        6.18      3.90 o 
  -2  -9  11        1.60        3.58      2.93 o 
  -1  -9  11       12.40       14.30      3.90 o 
   0  -9  11        0.06        1.95      2.93 o 
   1  -9  11        5.05        6.83      3.25 o 
   2  -9  11       13.06       14.30      4.88 o 
  -3  -8  11        1.58        4.55      3.25 o 
  -2  -8  11       38.03       50.71      5.20 o 
  -1  -8  11       19.90       19.18      3.58 o 
   0  -8  11       12.56        9.43      2.93 o 
   1  -8  11       13.53       13.90      2.41 o 
   2  -8  11        3.17        3.58      4.23 o 
   3  -8  11       23.70       20.80      4.23 o 
  -4  -7  11       12.20       12.68      3.58 o 
  -3  -7  11        0.93        3.58      2.93 o 
  -2  -7  11        7.12        8.78      2.93 o 
  -1  -7  11        0.03        0.00      2.60 o 
   0  -7  11        1.26        0.33      2.60 o 
   1  -7  11        0.32        0.55      1.86 o 
   2  -7  11      102.71      114.45      7.48 o 
   3  -7  11        0.60        0.65      2.93 o 
   4  -7  11       25.20       26.98      4.55 o 
  -5  -6  11        1.86        0.98      2.60 o 
  -4  -6  11        3.69        1.63      2.60 o 
  -3  -6  11       20.04       18.85      3.58 o 
  -2  -6  11        8.22       10.40      3.58 o 
  -1  -6  11        7.32        6.50      2.93 o 
   0  -6  11       60.20       60.79      4.88 o 
   1  -6  11       43.72       42.61      2.46 o 
   2  -6  11        2.00        0.81      2.07 o 
   3  -6  11        0.17        0.65      2.60 o 
   4  -6  11       19.25       30.88      4.88 o 
   5  -6  11        1.19       -1.63      2.93 o 
  -5  -5  11       19.36       27.31      4.88 o 
  -4  -5  11       32.69       35.43      4.88 o 
  -3  -5  11        3.96        5.53      2.93 o 
  -2  -5  11      138.03      131.04      7.48 o 
  -1  -5  11      349.18      357.89     11.39 o 
   0  -5  11      345.10      361.47      7.48 o 
   1  -5  11       26.26       31.18      2.16 o 
   2  -5  11       21.06       23.73      2.73 o 
   3  -5  11       13.44       16.58      2.64 o 
   4  -5  11       12.85       20.15      3.90 o 
   5  -5  11        0.05        0.33      2.93 o 
  -5  -4  11       15.73       15.28      4.23 o 
  -4  -4  11        0.22       -0.98      2.60 o 
  -3  -4  11       67.57       60.14      5.53 o 
  -2  -4  11      167.98      161.30      8.13 o 
  -1  -4  11       37.89       37.71      2.93 o 
   0  -4  11       68.60       69.90      3.58 o 
   1  -4  11       17.45       17.30      2.60 o 
   2  -4  11      163.37      180.49      5.98 o 
   3  -4  11        7.63       11.21      2.17 o 
   4  -4  11        1.17        3.58      2.93 o 
   5  -4  11        0.16       -1.30      2.60 o 
   6  -4  11        0.58        1.95      2.93 o 
  -6  -3  11        2.65       -1.63      2.93 o 
  -5  -3  11       25.89       21.78      4.55 o 
  -4  -3  11       72.01       59.82      5.85 o 
  -3  -3  11      160.60      156.42      5.53 o 
  -2  -3  11       39.74       38.03      2.93 o 
  -1  -3  11       58.01       56.89      3.25 o 
   0  -3  11       42.61       34.46      2.60 o 
   1  -3  11      252.03      203.36     36.76 o 
   2  -3  11        7.85        8.60      1.94 o 
   3  -3  11      102.52      106.40      4.83 o 
   4  -3  11        3.54        4.82      2.17 o 
   5  -3  11        2.16        4.23      3.58 o 
   6  -3  11        5.68        7.80      3.90 o 
  -6  -2  11       22.11       26.33      5.53 o 
  -5  -2  11        0.04        0.65      2.93 o 
  -4  -2  11       28.01       26.66      2.93 o 
  -3  -2  11       10.08       12.03      2.28 o 
  -2  -2  11       74.70       75.10      3.90 o 
  -1  -2  11       14.78       14.95      1.95 o 
   0  -2  11       16.22       18.53      1.95 o 
   1  -2  11        7.09        6.63      1.56 o 
   2  -2  11       10.16        8.54      1.84 o 
   3  -2  11        1.72        3.09      1.84 o 
   4  -2  11        0.65        3.90      2.60 o 
   5  -2  11        2.39        4.23      3.25 o 
   6  -2  11        0.02       -0.98      3.25 o 
  -6  -1  11        9.99       10.08      4.23 o 
  -5  -1  11        4.91        1.30      2.28 o 
  -4  -1  11       46.88       46.16      3.58 o 
  -3  -1  11       13.30       13.33      2.60 o 
  -2  -1  11       14.22       14.95      2.28 o 
  -1  -1  11        1.07        2.60      1.95 o 
   0  -1  11       16.08       14.63      2.93 o 
   1  -1  11       89.94      106.62      4.71 o 
   2  -1  11       16.49       13.34      2.30 o 
   3  -1  11      108.32       96.25      4.60 o 
   4  -1  11        1.37        0.10      1.94 o 
   5  -1  11       11.38        8.13      2.53 o 
   6  -1  11        5.47        4.55      3.25 o 
  -6   0  11        0.19       -1.63      3.25 o 
  -5   0  11       84.94       92.33      7.15 o 
  -4   0  11        0.49       -1.30      2.60 o 
  -3   0  11       23.37       28.28      4.23 o 
  -2   0  11        0.00        0.33      1.95 o 
  -1   0  11      226.04      227.69      9.11 o 
   0   0  11        2.71        0.00      2.28 o 
   1   0  11      131.22      143.76      6.83 o 
   2   0  11        2.32        2.11      1.79 o 
   3   0  11        9.92        8.88      1.94 o 
   4   0  11        5.82        4.73      2.03 o 
   5   0  11       41.03       36.44      3.56 o 
   6   0  11        1.37        0.65      2.93 o 
  -6   1  11        3.02        0.98      3.58 o 
  -5   1  11        8.61        7.48      3.25 o 
  -4   1  11       42.50       40.64      5.20 o 
  -3   1  11       38.87       31.53      4.55 o 
  -2   1  11       26.56       23.73      3.90 o 
  -1   1  11       24.25       25.36      2.60 o 
   0   1  11       23.62       23.08      3.90 o 
   1   1  11      132.93      142.76      7.15 o 
   2   1  11       32.55       28.91      2.64 o 
   3   1  11       78.63       81.30      4.14 o 
   4   1  11       10.72        8.41      2.17 o 
   5   1  11       20.26       19.13      2.96 o 
   6   1  11        0.13        0.33      3.25 o 
   7   1  11        1.44       -4.39      2.93 o 
  -6   2  11       13.63       11.38      3.90 o 
  -5   2  11        4.97        2.93      3.25 o 
  -4   2  11       33.63       36.08      5.20 o 
  -3   2  11       58.97       67.30      6.18 o 
  -2   2  11       15.84       15.93      3.58 o 
  -1   2  11       35.41       41.29      4.55 o 
   0   2  11        5.69        6.18      2.93 o 
   1   2  11        1.18       -0.33      2.28 o 
   2   2  11       11.22       10.73      2.28 o 
   3   2  11        0.36       -0.33      1.63 o 
   4   2  11        0.97        0.65      1.63 o 
   5   2  11        1.34       -1.17      2.28 o 
   6   2  11        2.06        0.80      3.25 o 
  -6   3  11        7.97        3.25      3.25 o 
  -5   3  11       21.28       15.93      4.55 o 
  -4   3  11       99.07       94.29      7.48 o 
  -3   3  11       76.62       75.75      6.50 o 
  -2   3  11       73.16       68.60      5.85 o 
  -1   3  11       15.93       13.33      3.58 o 
   0   3  11       21.36       14.30      3.58 o 
   1   3  11      227.92      236.15      9.43 o 
   2   3  11        1.24        0.65      1.95 o 
   3   3  11      127.33      119.99      5.20 o 
   4   3  11        0.23       -0.98      1.63 o 
   5   3  11        4.71        2.93      1.95 o 
   6   3  11       11.17       12.03      2.60 o 
  -5   4  11        3.33        1.63      3.25 o 
  -4   4  11        1.22        0.98      3.25 o 
  -3   4  11       15.72       11.38      3.90 o 
  -2   4  11      194.39      168.46      9.11 o 
  -1   4  11      104.11      105.67      7.48 o 
   0   4  11        3.78        1.63      2.60 o 
   1   4  11        0.34        0.98      2.60 o 
   2   4  11      116.25      119.33      4.88 o 
   3   4  11       45.55       50.06      3.58 o 
   4   4  11        0.02       -0.65      1.63 o 
   5   4  11        4.69        4.88      2.28 o 
   6   4  11        0.22       -2.60      1.95 o 
  -5   5  11        2.62        4.23      3.90 o 
  -4   5  11       28.97       34.13      5.20 o 
  -3   5  11       44.59       39.99      5.53 o 
  -2   5  11      151.90      136.58      8.45 o 
  -1   5  11       63.00       69.57      6.18 o 
   0   5  11      281.87      279.44     11.06 o 
   1   5  11      411.38      440.62     13.67 o 
   2   5  11      131.53      134.94      5.20 o 
   3   5  11        0.20        1.63      1.95 o 
   4   5  11        0.01       -0.98      1.63 o 
   5   5  11        0.51        2.28      1.95 o 
   6   5  11        3.15        1.30      1.95 o 
  -4   6  11       22.90       19.18      4.88 o 
  -3   6  11        5.26        5.20      3.58 o 
  -2   6  11        9.84        9.10      3.58 o 
  -1   6  11       14.85       11.05      3.58 o 
   0   6  11       36.02       40.96      4.88 o 
   1   6  11        0.00        0.65      2.60 o 
   2   6  11       21.84       27.63      2.93 o 
   3   6  11       12.90       13.00      2.60 o 
   4   6  11       35.03       36.73      3.58 o 
   5   6  11        0.57        0.98      1.95 o 
   6   6  11        3.90        2.60      3.58 o 
  -4   7  11        3.53        2.60      3.58 o 
  -3   7  11        3.03        1.95      3.58 o 
  -2   7  11        0.20        0.00      2.93 o 
  -1   7  11        8.17       14.30      3.90 o 
   0   7  11       38.34       35.11      4.55 o 
   1   7  11        0.36       -2.28      2.28 o 
   2   7  11       87.54       92.01      4.88 o 
   3   7  11       36.95       44.21      3.58 o 
   4   7  11       53.63       54.94      3.90 o 
   5   7  11        7.85       12.03      4.55 o 
  -3   8  11        6.86        9.75      4.55 o 
  -2   8  11        5.27        2.93      3.25 o 
  -1   8  11        7.77       11.05      3.90 o 
   0   8  11        0.35        0.65      2.60 o 
   1   8  11       20.51       16.58      3.58 o 
   2   8  11       13.42       16.58      2.60 o 
   3   8  11        5.27        6.18      3.58 o 
   4   8  11        7.65        7.48      3.58 o 
  -2   9  11        0.06        0.98      3.25 o 
  -1   9  11        1.81        3.25      3.58 o 
   0   9  11        0.08        3.25      3.25 o 
   1   9  11        4.35        3.58      2.93 o 
   3   9  11        4.71        7.15      3.90 o 
  -2  -8  12       14.20       18.20      3.90 o 
  -1  -8  12        0.63        0.98      2.93 o 
   0  -8  12       12.28       12.68      3.58 o 
   1  -8  12        0.05        0.40      1.94 o 
   2  -8  12       10.88       13.33      5.53 o 
  -3  -7  12        0.46        0.33      2.60 o 
  -2  -7  12        2.64        5.20      2.93 o 
  -1  -7  12        0.00        0.00      2.28 o 
   0  -7  12        9.46       11.05      3.25 o 
   1  -7  12        7.54        5.62      2.93 o 
   2  -7  12        2.88        2.60      2.93 o 
   3  -7  12        6.48        5.53      3.25 o 
  -4  -6  12        3.46        1.95      2.93 o 
  -3  -6  12       14.62       15.93      3.58 o 
  -2  -6  12       43.82       45.19      5.20 o 
  -1  -6  12       24.49       24.05      3.90 o 
   0  -6  12        2.36        1.95      2.60 o 
   1  -6  12        5.54        4.55      2.93 o 
   2  -6  12        2.30        1.46      2.07 o 
   3  -6  12        0.16       -0.33      2.93 o 
   4  -6  12       30.43       30.56      5.20 o 
  -4  -5  12        3.07        2.93      2.93 o 
  -3  -5  12       18.91       20.15      3.90 o 
  -2  -5  12       83.47       79.65      6.18 o 
  -1  -5  12       26.53       26.66      4.23 o 
   0  -5  12       80.58       80.95      3.90 o 
   1  -5  12       99.21       96.24      6.50 o 
   2  -5  12      174.68      175.28      6.32 o 
   3  -5  12       45.83       53.11      4.12 o 
   4  -5  12        7.32        8.13      3.90 o 
   5  -5  12        0.03       -0.33      3.25 o 
  -5  -4  12       13.24       16.58      4.23 o 
  -3  -4  12        5.54        4.23      2.93 o 
  -2  -4  12       10.48       10.40      3.25 o 
  -1  -4  12       39.23       35.76      2.93 o 
   0  -4  12      262.03      271.93      6.83 o 
   1  -4  12      174.24      170.73      8.13 o 
   2  -4  12      109.67      111.51      4.83 o 
   3  -4  12        6.71        7.85      2.17 o 
   4  -4  12        5.95        6.58      2.41 o 
   5  -4  12        0.72        1.30      3.58 o 
  -5  -3  12        9.86       11.05      3.90 o 
  -4  -3  12        0.72        0.33      2.60 o 
  -3  -3  12       13.01       11.70      2.28 o 
  -2  -3  12       15.44       14.30      2.60 o 
  -1  -3  12       11.53       12.35      2.28 o 
   0  -3  12       26.63       24.71      3.90 o 
   1  -3  12        0.20        1.95      2.28 o 
   2  -3  12        8.03       11.71      2.17 o 
   3  -3  12       36.57       40.56      4.06 o 
   4  -3  12       27.19       25.66      3.10 o 
   5  -3  12        0.29        5.85      4.23 o 
  -5  -2  12        0.74        0.33      2.93 o 
  -4  -2  12       67.46       63.39      4.23 o 
  -3  -2  12        0.40        0.98      1.95 o 
  -2  -2  12      261.29      274.53      7.48 o 
  -1  -2  12      131.92      132.67      4.88 o 
   0  -2  12       62.84       63.72      5.20 o 
   1  -2  12      132.44      134.95      7.48 o 
   2  -2  12        1.88        1.14      1.61 o 
   3  -2  12       13.61       12.35      2.53 o 
   4  -2  12       31.50       33.78      3.33 o 
   5  -2  12       21.98       19.99      3.10 o 
   6  -2  12        0.95        0.98      3.25 o 
  -5  -1  12        1.68        0.00      1.95 o 
  -4  -1  12        4.39        5.85      2.28 o 
  -3  -1  12       44.80       43.56      3.58 o 
  -2  -1  12      226.17      222.47      6.50 o 
  -1  -1  12       27.05       22.10      2.60 o 
   0  -1  12      197.34      222.46      9.43 o 
   1  -1  12        1.14        0.98      2.28 o 
   2  -1  12       24.98       30.68      2.87 o 
   3  -1  12        0.00        0.09      1.71 o 
   4  -1  12       15.68       15.39      2.93 o 
   5  -1  12        3.21        2.46      2.17 o 
   6  -1  12        0.19       -0.33      3.25 o 
  -5   0  12        0.26        0.98      2.93 o 
  -4   0  12       49.58       48.44      3.90 o 
  -3   0  12        0.83        1.30      1.95 o 
  -2   0  12        3.65        1.63      1.95 o 
  -1   0  12        0.02        0.33      1.30 o 
   0   0  12        3.07       -0.33      2.28 o 
   1   0  12        0.06        0.33      2.28 o 
   2   0  12       41.95       52.77      3.74 o 
   3   0  12        3.68        3.27      1.80 o 
   4   0  12        3.50        4.43      2.28 o 
   5   0  12        6.72        6.18      2.50 o 
   6   0  12       13.70       14.30      4.23 o 
  -5   1  12        2.16       -1.63      2.93 o 
  -4   1  12        3.02        5.20      3.25 o 
  -3   1  12       34.18       30.88      4.55 o 
  -2   1  12      170.11      173.01      8.78 o 
  -1   1  12       26.03       18.53      3.58 o 
   0   1  12      219.08      229.30      9.76 o 
   1   1  12        5.10        6.50      2.60 o 
   2   1  12        6.59        8.83      2.07 o 
   3   1  12        3.54        2.50      1.80 o 
   4   1  12       17.37       15.82      2.64 o 
   5   1  12        8.06        7.31      2.41 o 
   6   1  12        1.53        1.14      2.53 o 
  -5   2  12        4.93        3.58      3.58 o 
  -4   2  12       49.87       56.24      6.18 o 
  -3   2  12        3.58        5.53      3.25 o 
  -2   2  12      194.04      216.27     10.08 o 
  -1   2  12      145.56      153.49      8.45 o 
   0   2  12       51.65       55.92      5.20 o 
   1   2  12      151.27      132.35      7.48 o 
   2   2  12        1.35       -0.46      1.95 o 
   3   2  12       14.51       12.26      2.41 o 
   4   2  12        6.78        5.06      2.17 o 
   5   2  12       20.47       19.68      3.10 o 
   6   2  12        0.33       -2.69      2.17 o 
  -5   3  12        3.00        4.88      3.25 o 
  -4   3  12        1.91        0.00      2.93 o 
  -3   3  12        0.94        0.00      2.93 o 
  -2   3  12       92.36       85.51      6.83 o 
  -1   3  12        1.37       -0.33      2.93 o 
   0   3  12       78.74       79.00      6.18 o 
   1   3  12        0.02        0.33      2.93 o 
   2   3  12       10.14       10.40      2.28 o 
   3   3  12       43.32       44.54      3.58 o 
   4   3  12       10.87       10.08      2.28 o 
   5   3  12        0.12       -0.33      1.95 o 
   6   3  12        0.65       -1.04      2.16 o 
  -5   4  12        2.49       -4.39      2.93 o 
  -4   4  12       15.01       10.73      3.90 o 
  -3   4  12        3.77        3.25      3.25 o 
  -2   4  12       46.04       44.21      5.20 o 
  -1   4  12        8.76        7.48      3.58 o 
   0   4  12      409.63      414.90     13.99 o 
   1   4  12       76.00       73.80      6.18 o 
   2   4  12      261.21      262.82     10.41 o 
   3   4  12        3.53        4.23      1.95 o 
   4   4  12        4.62        3.58      1.95 o 
   5   4  12        2.05        0.65      2.28 o 
   6   4  12        2.54        1.63      2.28 o 
  -4   5  12       16.35       19.18      4.55 o 
  -3   5  12        0.19       -1.63      2.93 o 
  -2   5  12       53.56       52.34      5.85 o 
  -1   5  12        3.80        7.15      3.58 o 
   0   5  12      379.61      399.23     13.99 o 
   1   5  12        2.51        4.23      2.93 o 
   2   5  12       39.24       35.43      4.55 o 
   3   5  12        4.02        3.90      2.28 o 
   4   5  12       48.68       48.76      3.90 o 
   5   5  12        0.19       -0.65      1.95 o 
  -4   6  12        2.45        1.30      3.90 o 
  -3   6  12        0.01        2.28      3.58 o 
  -2   6  12       30.48       28.61      5.20 o 
  -1   6  12       27.67       33.81      4.88 o 
   0   6  12        0.14        0.33      2.60 o 
   1   6  12       48.71       51.36      5.53 o 
   2   6  12       79.81       86.48      6.50 o 
   3   6  12        8.56       10.08      2.60 o 
   4   6  12        0.11       -0.98      1.95 o 
   5   6  12        1.57        2.28      2.28 o 
  -3   7  12       11.61       14.95      4.55 o 
  -2   7  12        1.04        1.63      2.93 o 
  -1   7  12        4.09        3.58      2.93 o 
   0   7  12        1.99        0.00      2.60 o 
   1   7  12        0.47        1.63      2.60 o 
   2   7  12        0.77        3.25      2.93 o 
   3   7  12       55.90       59.17      4.23 o 
   4   7  12       14.08       17.55      2.93 o 
  -2   8  12        4.16        8.13      3.58 o 
  -1   8  12       21.54       28.28      4.88 o 
   0   8  12       21.41       26.66      4.55 o 
   1   8  12        9.02        7.48      2.93 o 
   2   8  12        8.36        9.75      3.58 o 
   3   8  12        5.60        5.20      3.25 o 
   4   8  12       12.80       13.33      4.23 o 
  -1   9  12        1.21        2.60      3.58 o 
   0   9  12        7.64       12.68      3.58 o 
   1   9  12        1.06       -0.33      2.28 o 
  -2  -7  13       22.31       22.10      4.23 o 
  -1  -7  13        0.20        1.63      2.60 o 
   0  -7  13        4.59        5.20      2.93 o 
   2  -7  13        1.05       -0.33      2.93 o 
  -3  -6  13        0.73        0.33      3.25 o 
  -2  -6  13        6.28        1.95      2.93 o 
  -1  -6  13        1.05       -1.95      2.60 o 
   2  -6  13       16.88       20.13      2.87 o 
   3  -6  13        8.32        4.55      2.93 o 
  -4  -5  13        0.61        4.88      3.58 o 
  -3  -5  13       25.39       33.48      4.88 o 
  -2  -5  13       21.94       17.88      3.58 o 
  -1  -5  13        0.05        2.93      2.60 o 
   1  -5  13       72.08       78.03      6.18 o 
   2  -5  13      148.57      152.46      6.09 o 
   3  -5  13        7.34       10.27      2.53 o 
   4  -5  13        7.42        9.75      3.90 o 
  -3  -4  13       14.44       12.03      3.90 o 
  -2  -4  13        1.29        1.63      2.93 o 
  -1  -4  13       58.89       61.44      3.90 o 
   0  -4  13       81.43       81.28      6.18 o 
   1  -4  13       10.62       16.25      3.58 o 
   2  -4  13       10.02       12.17      2.41 o 
   3  -4  13        2.98        6.16      2.26 o 
   4  -4  13       62.58       71.21      4.94 o 
  -4  -3  13        1.64        0.00      3.25 o 
  -3  -3  13       14.67       13.33      3.58 o 
  -2  -3  13       33.90       26.01      2.93 o 
  -1  -3  13       90.30       91.68      4.23 o 
   0  -3  13       41.75       41.29      4.55 o 
   1  -3  13       12.79       11.70      3.25 o 
   2  -3  13       21.13       16.90      3.90 o 
   3  -3  13       62.69       64.16      4.25 o 
   4  -3  13        0.00       -0.71      1.94 o 
   5  -3  13       31.51       30.23      5.20 o 
  -5  -2  13        0.31       -2.28      2.93 o 
  -4  -2  13       38.43       42.59      5.53 o 
  -3  -2  13        3.87        2.60      2.28 o 
  -2  -2  13       22.55       23.73      2.60 o 
  -1  -2  13       14.57       18.85      3.90 o 
   0  -2  13       32.11       35.43      4.55 o 
   1  -2  13        4.10        1.95      2.60 o 
   2  -2  13       16.38       16.90      3.58 o 
   3  -2  13        0.01        0.16      1.84 o 
   4  -2  13        3.14        3.05      2.10 o 
   5  -2  13        0.00       -0.31      2.17 o 
  -5  -1  13        0.23        0.00      2.28 o 
  -4  -1  13        8.82        7.15      2.60 o 
  -3  -1  13        5.91        2.60      2.28 o 
  -2  -1  13       46.26       47.46      3.58 o 
  -1  -1  13       34.23       33.48      4.23 o 
   0  -1  13        6.43        8.78      2.93 o 
   1  -1  13        3.16        5.53      2.60 o 
   2  -1  13       11.03       15.93      3.25 o 
   3  -1  13       22.65       25.86      3.10 o 
   4  -1  13        0.89        0.22      1.95 o 
   5  -1  13       21.15       22.50      3.28 o 
  -5   0  13        5.77        1.95      2.28 o 
  -4   0  13        0.01        1.63      2.28 o 
  -3   0  13      113.37      114.77      5.53 o 
  -2   0  13        0.22       -0.33      1.95 o 
  -1   0  13       20.33       26.98      3.90 o 
   0   0  13        1.99        2.28      2.60 o 
   1   0  13       59.87       63.07      5.53 o 
   2   0  13        3.31        3.58      2.93 o 
   3   0  13       36.16       35.58      3.19 o 
   4   0  13        0.09       -0.27      1.94 o 
   5   0  13        2.41        2.65      2.34 o 
  -5   1  13        0.01        0.00      2.93 o 
  -4   1  13        5.49        4.23      3.25 o 
  -3   1  13        5.55        3.90      2.93 o 
  -2   1  13       80.42       69.57      6.18 o 
  -1   1  13       73.80       66.00      6.18 o 
   0   1  13       25.73       28.93      4.55 o 
   1   1  13       32.45       30.56      4.23 o 
   2   1  13       16.47       17.23      3.58 o 
   3   1  13       37.76       41.65      3.56 o 
   4   1  13        0.84        0.21      1.94 o 
   5   1  13       14.46       18.09      3.28 o 
  -4   2  13       25.69       32.51      4.88 o 
  -3   2  13       11.89        9.75      3.58 o 
  -2   2  13       19.43       18.20      3.90 o 
  -1   2  13       77.14       88.11      6.83 o 
   0   2  13        0.00        2.60      2.93 o 
   1   2  13       13.43       17.23      3.90 o 
   2   2  13        2.49        2.93      2.60 o 
   3   2  13        2.24        0.34      1.94 o 
   4   2  13        5.90        5.02      2.26 o 
   5   2  13        0.04        0.15      2.41 o 
  -4   3  13        7.13        5.53      3.90 o 
  -3   3  13       12.64        9.75      3.58 o 
  -2   3  13       47.50       40.31      5.20 o 
  -1   3  13       35.30       38.03      4.88 o 
   0   3  13       55.85       47.14      5.20 o 
   1   3  13        0.58       -0.98      2.60 o 
   2   3  13        2.45       -0.65      2.60 o 
   3   3  13       48.23       49.74      3.90 o 
   4   3  13        1.47        1.30      2.60 o 
   5   3  13       28.12       25.11      3.51 o 
  -4   4  13       19.17       24.05      4.88 o 
  -3   4  13        1.24        2.60      2.93 o 
  -2   4  13        1.08        0.65      2.93 o 
  -1   4  13       18.00       17.88      3.90 o 
   0   4  13       52.20       45.51      5.53 o 
   1   4  13       54.44       51.36      5.53 o 
   2   4  13        2.11        0.33      2.60 o 
   3   4  13        2.01        0.98      2.28 o 
   4   4  13       23.70       27.31      3.25 o 
   5   4  13       20.10       23.73      3.25 o 
  -3   5  13        2.32        4.23      3.58 o 
  -2   5  13       30.30       37.06      5.53 o 
  -1   5  13       18.54       14.63      3.90 o 
   0   5  13       90.46       82.91      7.15 o 
   1   5  13        5.17        6.18      3.25 o 
   2   5  13       63.16       65.34      6.18 o 
   3   5  13      114.71      124.53      8.13 o 
   4   5  13       33.95       31.53      3.58 o 
   5   5  13        0.04       -1.95      1.95 o 
  -3   6  13        0.05        0.65      3.25 o 
  -2   6  13       14.19       13.65      4.55 o 
  -1   6  13       11.19       13.33      4.23 o 
   0   6  13        2.43        5.53      2.93 o 
   1   6  13        2.53        2.60      2.93 o 
   2   6  13        6.91        8.13      3.25 o 
   3   6  13        1.96        4.23      2.93 o 
   4   6  13       12.58       13.98      2.93 o 
  -2   7  13        5.07        6.18      3.90 o 
  -1   7  13        1.75        0.33      2.93 o 
   0   7  13        0.00       -0.65      2.60 o 
   1   7  13        8.31       13.98      3.90 o 
   2   7  13        7.82        6.50      3.25 o 
   3   7  13        0.03        0.98      2.60 o 
  -1   8  13        9.79       11.70      4.23 o 
   0   8  13        3.96        4.23      3.58 o 
   1   8  13        3.18        5.20      3.25 o 
   2   8  13        0.67        1.30      3.25 o 
  -1  -6  14        6.41        8.45      3.58 o 
  -2  -5  14       12.31       18.53      3.90 o 
   1  -5  14        6.69       10.40      3.58 o 
   2  -5  14       28.88       30.88      4.88 o 
   3  -5  14       18.18       18.50      2.87 o 
  -3  -4  14       15.86       20.48      4.55 o 
  -2  -4  14        6.64       11.70      3.58 o 
   0  -4  14       14.06       17.88      3.58 o 
   1  -4  14       12.80        9.43      2.93 o 
   2  -4  14       60.88       65.34      6.18 o 
   3  -4  14       57.32       62.22      4.48 o 
  -3  -3  14        7.34        4.88      3.25 o 
  -2  -3  14        0.04        1.63      1.95 o 
  -1  -3  14        2.21        2.28      2.60 o 
   0  -3  14        5.51        8.45      3.25 o 
   1  -3  14        0.00        0.33      2.60 o 
   2  -3  14        9.32       13.65      3.90 o 
   3  -3  14        0.07        0.65      1.94 o 
   4  -3  14        7.05        6.09      2.50 o 
  -4  -2  14        0.03        3.90      3.90 o 
  -3  -2  14        1.21        1.63      1.95 o 
  -2  -2  14       33.29       29.58      4.55 o 
  -1  -2  14        0.01        0.33      2.60 o 
   0  -2  14      112.54      117.05      7.48 o 
   1  -2  14       53.68       55.59      5.53 o 
   2  -2  14       18.82       23.40      3.90 o 
   3  -2  14       40.54       42.35      3.66 o 
   4  -2  14        0.32        0.81      2.26 o 
  -4  -1  14        0.11       -1.95      2.28 o 
  -3  -1  14        1.43        2.28      2.28 o 
  -2  -1  14        1.82        3.58      2.60 o 
  -1  -1  14       23.46       22.75      4.23 o 
   0  -1  14      110.14      104.37      7.15 o 
   1  -1  14       17.54       14.30      3.58 o 
   2  -1  14       55.07       58.84      5.53 o 
   3  -1  14        0.53        0.33      2.60 o 
   4  -1  14        4.86        8.13      2.53 o 
  -4   0  14       20.09       16.25      2.93 o 
  -3   0  14        0.09       -0.33      2.28 o 
  -2   0  14       22.08       19.83      3.90 o 
  -1   0  14        1.86        3.58      3.25 o 
   0   0  14        0.37       -1.30      2.28 o 
   1   0  14        0.01       -1.95      2.28 o 
   2   0  14       16.39       21.45      4.23 o 
   3   0  14        0.00       -1.63      1.95 o 
   4   0  14       19.35       23.61      3.19 o 
   5   0  14        0.79        2.01      2.41 o 
  -4   1  14        0.01        0.98      2.60 o 
  -3   1  14        4.58        3.90      2.28 o 
  -2   1  14        1.49        0.98      3.25 o 
  -1   1  14        6.81        6.83      3.25 o 
   0   1  14       71.82       82.25      6.83 o 
   1   1  14       14.94       14.95      3.58 o 
   2   1  14       66.80       77.37      6.50 o 
   3   1  14        1.47        0.98      2.93 o 
   4   1  14        2.04        2.28      2.30 o 
   5   1  14        1.09        2.69      2.50 o 
  -4   2  14        0.58       -0.65      3.25 o 
  -3   2  14        9.02       13.33      3.90 o 
  -2   2  14       19.66       21.45      4.23 o 
  -1   2  14        0.78        1.63      2.60 o 
   0   2  14       90.96       96.89      7.15 o 
   1   2  14       41.34       44.54      4.88 o 
   2   2  14       21.52       23.73      4.23 o 
   3   2  14       40.94       36.08      4.88 o 
   4   2  14        0.60       -0.46      2.17 o 
   5   2  14        4.00        3.14      2.41 o 
  -3   3  14        4.74        5.20      3.58 o 
  -2   3  14        3.96        3.25      2.93 o 
  -1   3  14        0.03        1.30      2.60 o 
   0   3  14       40.99       38.68      5.20 o 
   1   3  14        0.36       -0.65      2.93 o 
   2   3  14       34.91       35.11      4.88 o 
   3   3  14        0.13        0.33      2.93 o 
   4   3  14        4.50        1.44      2.34 o 
  -3   4  14        1.13       -0.65      2.93 o 
  -2   4  14       20.98       21.13      4.23 o 
  -1   4  14        6.85        7.15      3.58 o 
   0   4  14       38.40       40.63      5.20 o 
   1   4  14        1.99        0.00      2.93 o 
   2   4  14      121.96      142.74      9.10 o 
   3   4  14       14.64       17.23      4.23 o 
   4   4  14      102.54       96.56      5.20 o 
  -2   5  14       33.23       37.38      5.53 o 
  -1   5  14        1.02        0.98      2.93 o 
   0   5  14       14.46       15.28      3.90 o 
   1   5  14        2.74        5.85      3.25 o 
   2   5  14      115.23      124.20      8.45 o 
   3   5  14        0.25        0.98      3.25 o 
   4   5  14        2.85        2.28      2.28 o 
  -2   6  14        0.30       -1.30      2.93 o 
  -1   6  14        0.46       -0.33      2.60 o 
   0   6  14        1.41       -0.65      3.25 o 
   1   6  14        6.90       10.73      3.58 o 
   2   6  14        0.70        1.63      2.93 o 
   3   6  14       14.10       15.93      4.23 o 
   0   7  14        0.37       -2.93      2.93 o 
   1   7  14        0.42        1.95      2.93 o 
   2   7  14        0.01        0.98      2.93 o 
   0  -4  15        0.37        1.63      2.60 o 
   1  -4  15       14.91       15.93      3.90 o 
   2  -4  15       19.17       14.63      3.90 o 
  -1  -3  15        2.14        3.58      2.93 o 
   0  -3  15        5.17        2.93      2.60 o 
   1  -3  15       24.95       24.38      4.23 o 
   2  -3  15       15.48       16.58      3.90 o 
   3  -3  15        2.07        0.65      2.93 o 
  -2  -2  15       29.77       31.53      4.88 o 
  -1  -2  15        5.37        6.50      2.93 o 
   0  -2  15       13.37       19.50      3.90 o 
   1  -2  15        4.63        5.20      3.25 o 
   2  -2  15        4.36        7.80      3.25 o 
   3  -2  15        0.22       -0.33      2.93 o 
  -3  -1  15        1.69        4.88      3.58 o 
  -2  -1  15        3.06        0.33      2.60 o 
  -1  -1  15        5.87        5.85      2.93 o 
   0  -1  15       23.32       24.70      4.55 o 
   1  -1  15       28.72       35.11      4.88 o 
   2  -1  15        3.62        2.28      2.93 o 
   3  -1  15        2.71        4.88      3.25 o 
  -3   0  15        0.87       -1.30      2.93 o 
  -2   0  15        0.34        1.30      2.60 o 
  -1   0  15       61.97       57.87      5.85 o 
   0   0  15        0.60        2.28      2.60 o 
   1   0  15        6.88        6.18      2.93 o 
   2   0  15        3.09        1.95      2.60 o 
   3   0  15        5.28        7.80      3.25 o 
   4   0  15        1.23        1.95      2.93 o 
  -3   1  15        3.98       12.03      3.90 o 
  -2   1  15        1.91        1.63      2.93 o 
  -1   1  15        3.77        4.23      3.25 o 
   0   1  15       65.30       61.44      6.18 o 
   1   1  15       47.21       44.21      5.53 o 
   2   1  15       16.85       18.53      3.90 o 
   3   1  15       18.47       16.90      3.90 o 
   4   1  15        2.78        0.65      3.25 o 
  -3   2  15        0.31        0.00      2.93 o 
  -2   2  15       20.10       31.21      5.20 o 
  -1   2  15        5.97        7.15      2.93 o 
   0   2  15        9.23       11.05      3.58 o 
   1   2  15       34.98       38.03      4.88 o 
   2   2  15        4.32        8.45      3.58 o 
   3   2  15        2.76        5.20      3.25 o 
   4   2  15        1.32        2.28      3.25 o 
  -2   3  15        4.65        4.55      3.25 o 
  -1   3  15        1.49        4.55      2.93 o 
   0   3  15        7.95        7.80      3.25 o 
   1   3  15        8.02        8.13      3.58 o 
   2   3  15       14.39       15.28      4.23 o 
   3   3  15        2.42        3.25      2.93 o 
  -2   4  15       18.59       25.03      5.20 o 
  -1   4  15        0.35        1.30      3.25 o 
   0   4  15        2.26        5.20      3.58 o 
   1   4  15        3.38        8.45      3.90 o 
   2   4  15        6.85        9.75      3.90 o 
   3   4  15       19.11       19.18      4.55 o 
  -1   5  15        0.04       -2.28      2.93 o 
   0   5  15        8.04        6.50      3.25 o 
   1   5  15        3.82        4.23      3.58 o 
   2   5  15       29.01       29.58      5.20 o 
   0  -2  16        8.84        6.83      2.93 o 
   1  -2  16        0.01       -0.65      2.28 o 
  -1  -1  16        0.06        0.00      2.60 o 
   0  -1  16        0.02       -0.65      2.60 o 
   1  -1  16        7.62        6.83      3.25 o 
   2  -1  16       23.48       22.75      4.55 o 
  -1   0  16        0.01        1.30      2.93 o 
   0   0  16        1.30        1.95      2.93 o 
   1   0  16        1.60        2.93      2.60 o 
   2   0  16        0.02        0.98      2.93 o 
  -1   1  16        1.12        1.30      2.93 o 
   0   1  16        0.07        0.33      2.93 o 
   1   1  16        0.11        0.00      2.93 o 
   2   1  16       10.37       13.65      3.90 o 
  -1   2  16        4.89        4.88      3.25 o 
   0   2  16        3.51        4.55      3.25 o 
   1   2  16        0.16        2.93      2.93 o 
   2   2  16       18.11       20.80      4.55 o 
   0   3  16        5.64        6.50      3.58 o 
   1   3  16        0.00        0.65      2.93 o 
                                                 
